# Supplementary material for: In silico studies evidenced the role of structurally diverse plant secondary metabolites in reducing SARS-CoV-2 pathogenesis
Source: Sci Rep. 2020 Nov 25;10:20584. doi: 10.1038/s41598-020-77602-0 (PMC7689506; doi:10.1038/s41598-020-77602-0)
Supplement: Supplementary file 2 — Supplementary Information 2. [file 41598_2020_77602_MOESM2_ESM.xlsx]

## Sheet: Sheet1
Supplementary Table 1: List of the plant secondary metabolites used in the present study
Code-PubChem ID	Compound	Plant Name	Submitted by
A0002-5386591	(e)-Ajoene	Allium sativum	ajay yadav
A0003-9881148	(z)-Ajoene	Allium sativum	ajay yadav
A0004-65036	Allicin	Allium sativum	ajay yadav
A0005-87310	Alliin	Allium sativum	ajay yadav
A0006-9793905	s-Allyl-cysteine (SAC)	Allium sativum	ajay yadav
A0007-637563	Anethole	Illicium verum	ajay yadav
A0008-31244	Anisaldehyde	Illicium verum	ajay yadav
A0009-5282102	Astragalin	Illicium verum	ajay yadav
A0011-637563	(E)-anethole	Glychrrizha glabra	Monu
A0012-101927009	Ajmalicidine	Rauvolfia serpentina (L.)	Dr. Gowtham HG
A0013-441975	Ajmalicine	Rauvolfia serpentina (L.)	Dr. Gowtham HG
A0014-21724884	Ajmalidine	Rauvolfia serpentina (L.)	Dr. Gowtham HG
A0015-53463147	Ajmalimine	Rauvolfia serpentina (L.)	Dr. Gowtham HG
A0016-6100671	Ajmalin	Rauvolfia serpentina (L.)	Dr. Gowtham HG
A0017-102278633	Ajmalinimine	Rauvolfia serpentina (L.)	Dr. Gowtham HG
A0018-251575	Aricine	Rauvolfia serpentina (L.)	Dr. Gowtham HG
A0019-424	DL- Aspartic acid	Hibiscus rosa-sinensis	Shazia
A0020-236	DL-Asparagine	Hibiscus rosa-sinensis	Shazia
A0021-54670067	l-ascorbic acid	Hibiscus rosa-sinensis	Shazia
A0022-204	Allantoin	Aristolochia indica (L.)	Dr. Gowtham HG
A0023-119465	Aristolic acid	Aristolochia indica (L.)	Dr. Gowtham HG
A0024-442723	Aristolindiquinone	Aristolochia indica (L.)	Dr. Gowtham HG
A0025-161533	Aristolochene	Aristolochia indica (L.)	Dr. Gowtham HG
A0026-2236	Aristolochic acid	Aristolochia indica (L.)	Dr. Gowtham HG
A0027-96709	Aristolochic acid I methyl ester	Aristolochia indica (L.)	Dr. Gowtham HG
A0028-96710	Aristololactam	Aristolochia indica (L.)	Dr. Gowtham HG
A0030-596924	2-Allyl-5-ethoxy-4- methoxyphenol	Acorus calamus	Monu
A0031-636822	Alpha-asarone	Acorus calamus	Monu
A0033-91751248	Acorafuran	Acorus calamus	Monu
A0034-6452183	Acoragermacrone	Acorus calamus	Monu
A0035-12480741	Acorenone	Acorus calamus	Monu
A0038-5281601	Apigenin 4',7dimethyl ether	Acorus calamus	Monu
A0039-20525	Asaronaldehyde	Acorus calamus	Monu
A0040-636822	Asarone	Acorus calamus	Monu
A0041-20525	Asarylaldehyde	Acorus calamus	Monu
A0042-179	Acetoin	Aegle marmelos	Monu
A0043-15558419	Aegelin	Aegle marmelos	Monu
A0044-44579743	Aegelinosides A	Aegle marmelos	Monu
A0045-69502	Allo-imperatorin	Aegle marmelos	Monu
A0046-44579695	Anhydromarmeline	Aegle marmelos	Monu
A0047-145858	Anthocyanins	Aegle marmelos	Monu
A0048-1550607	Auraptene	Aegle marmelos	Monu
A0049-527409	2-Acetoxytridecane	Zingiber officinale	ajay yadav
A0053-73145	beta-Amyrin	Plectranthus amboinicus	Vasantharaja R
A0054-442157	Alamarine	Alangium salviifolium (L.f.)	Dr. Gowtham HG
A0055-442158	Alangicine	Alangium salviifolium (L.f.)	Dr. Gowtham HG
A0056-101277332	Alangidiol	Alangium salviifolium (L.f.)	Dr. Gowtham HG
A0057-442159	Alangimarckine	Alangium salviifolium (L.f.)	Dr. Gowtham HG
A0058-10853265	Alangimaridine	Alangium salviifolium (L.f.)	Dr. Gowtham HG
A0059-442160	Alangimarine	Alangium salviifolium (L.f.)	Dr. Gowtham HG
A0060-10851977	Alangine	Alangium salviifolium (L.f.)	Dr. Gowtham HG
A0061-442161	Alangiside	Alangium salviifolium (L.f.)	Dr. Gowtham HG
A0062-442166	Ankorine	Alangium salviifolium (L.f.)	Dr. Gowtham HG
A0063-9231	Azulene	Alternanthera pungens	Dr. Gowtham HG
A0064-12306052	(-)-alpha-Amorphene	Plectranthus amboinicus	Vasantharaja R
A0065-91354	Aromadendrene	Plectranthus amboinicus	Vasantharaja R
A0066-5280746	Apiin	Cissus quadrangularia	Bhani Kongkham
A0067-10104370	Beta bisabolene	Ocimum tenuiflorum	Koushalya S
A0068-5352653	Alpha bisabolene	Ocimum tenuiflorum	Koushalya S
A0069-12305177	Arborinol	Areca catechu	Monu
A0070-10355	Arecaidine	Areca catechu	Monu
A0071-402300313	Arecatannin A2	Areca catechu	Monu
A0072-16162334	Arecatannin A3	Areca catechu	Monu
A0073-14237657	Arecatannin B1	Areca catechu	Monu
A0074-71448962	Arecatannin B2	Areca catechu	Monu
A0075-9876038	Arecatannin C1	Areca catechu	Monu
A0076-5319882	Arecolidine	Areca catechu	Monu
A0077-2230	Arecoline	Areca catechu	Monu
A0078-12308619	Arundoin	Areca catechu	Monu
A0079-139597845	Aglycone	Alternanthera sessilis (L.)	Dr. Gowtham HG
A0080-10545	Ascaridole	Salvia officinalis	ajay yadav
A0081-42608158	Allo-aromadendrene	Salvia officinalis	ajay yadav
A0082-5326335	Artelasticinol	Artocarpus heterophyllus	Monu
A0083-5326343	Artelastoheterol	Artocarpus heterophyllus	Monu
A0084-5326337	Artelastoxanthone	Artocarpus heterophyllus	Monu
A0085-12000157	Artocarpanone	Artocarpus heterophyllus	Monu
A0086-399491	Artocarpesin	Artocarpus heterophyllus	Monu
A0087-12308618	Artocarpetin	Artocarpus heterophyllus	Monu
A0088-5458461	Artocarpin	Artocarpus heterophyllus	Monu
A0089-15227613	Artocarpone A	Artocarpus heterophyllus	Monu
A0092-101415464	Artoindonesianin A-2	Artocarpus heterophyllus	Monu
A0093-101415465	Artoindonesianin A-3	Artocarpus heterophyllus	Monu
A0094-5320428	Artoindonesianin E	Artocarpus heterophyllus	Monu
A0096-5320437	Artoindonesianin R	Artocarpus heterophyllus	Monu
A0097-5320451	Artoindonesianin T	Artocarpus heterophyllus	Monu
A0100-14557102	Artonin A	Artocarpus heterophyllus	Monu
A0101-5481962	Artonin E	Artocarpus heterophyllus	Monu
A0102-44258661	Artonin M	Artocarpus heterophyllus	Monu
A0103-44258659	Artonin O	Artocarpus heterophyllus	Monu
A0104-10740797	Artonol B	Artocarpus heterophyllus	Monu
A0105-16077662	Artorigidusin	Artocarpus heterophyllus	Monu
A0106-5491384	Apigenin-4′-O-β-D-glucoside	Punica granatum	Priyanka Gehlot
A0107-119034	Asiatic acid	Punica granatum	Priyanka Gehlot
A0108-137	Aminolevulinic acid	Citrullus lanatus	Priyanka Gehlot
A0109-2266	Azelaic acid	Citrullus lanatus	Priyanka Gehlot
A0110-24847856	Arabinogalactan	Tinospora cordifolia	Bhani Kongkham
A0111-12299918	Auroxanthin	Musa spp.	Dr. Gowtham HG
A0112-73170	α-Amyrin	Beta Vulgaris var. altissima	ajay yadav
A0113-12795736	delta7-Avenasterol	Withania somnifera	Leena
A0114-443143	(-)-Anaferine	Withania somnifera	Leena
A0115-119	4-aminobutyric acid	Withania somnifera	Leena
A0116-12306778	Anahygrine	Withania somnifera	Leena
A0117- 16099532	Ashwagandhanolide	Withania somnifera	Leena
A0149-444899	Arachidonic acid	Beta Vulgaris var. altissima	ajay yadav
A0150-10552003	Artoindonesianin C	Artocarpus heterophyllus	Monu
A0151-14680593	Artonin F	Artocarpus heterophyllus	Monu
A0152-528759	Aromadendrene oxide	Curcuma aromatica	Monu
A0153-31211	Zingiberone	Curcuma aromatica	Monu
A0154-10659	apiole	Cuminum cyminum	Bhani Kongkham
A0155-5281600	amenthoflavone	Cuminum cyminum	Bhani Kongkham
A0156-362574	aromoline	Berberis aristata	Bhani Kongkham
A0157-74951786	amasterol	Amaranthus viridis	Bhani Kongkham
A0158-11220670	Arachidin-1	Arachis hypogaea	ajay yadav
A0159-5281725	Arachidin-2	Arachis hypogaea	ajay yadav
A0160-11380920	Arachidin-3	Arachis hypogaea	ajay yadav
A0161-25187674	Arahypin-1	Arachis hypogaea	ajay yadav
A0162-21635668	Arahypin-2	Arachis hypogaea	ajay yadav
A0163-76326003	Arahypin-4	Arachis hypogaea	ajay yadav
A0164-76326002	Arahypin-3	Arachis hypogaea	ajay yadav
A0165-25187677	Arahypin-5	Arachis hypogaea	ajay yadav
A0166-174174	Atropine	Trachyspermum ammi	Koushalya S
A0176-2218	aprindine	Citrus limon	Anjali
A0177-7410	Acetophenone	Annona squamosa	Dr. Gowtham HG
A0187-166872	4-Allyl-1,2-diacetoxybenzene	Piper betle	Koushalya S
A0188-70775	4-allylbenzene-1,2-diol	Piper betle	Koushalya S
A0189-63940	4-allylcatechol	Piper betle	Koushalya S
A0190-70775	4-Allylpyrocatechol	Piper betle	Koushalya S
A0191-14658050	arjunglucoside I	Terminalia bellirica	Koushalya S
A0192-22245467	Acevaltrate	Valeriana jatamansi	Vasantharaja R
A0193-68231	Actinidine	Valeriana jatamansi	Vasantharaja R
A0194-10658	Angelicin	Valeriana jatamansi	Vasantharaja R
A0195-5281603	Axillarin	Artemisia annua	Koushalya S
A0196-9874073	14-Anisoylaconine	Aconitum heterophyllum	Koushalya S
A0197-10246449	6-Acetylheteratisine	Aconitum heterophyllum	Koushalya S
A0198-245005	aconitine	Aconitum heterophyllum	Koushalya S
A0199-12299861	Atidine	Aconitum heterophyllum	Koushalya S
A0200-424	DL-Aspartic acid	Piper betle	Koushalya S
A0205-72388	Anolignan B	Terminalia bellerica	Gourav
A0206-5126	2-Amino-1-propanol	Cypres rotundus	Monu
A0207-165536	Aristolone	Cypres rotundus	Monu
A0208-528759	Aromadendrene epoxide	Cypres rotundus	Monu
A0209-443470	Abietadiene	Lawsonia inermis	Monu
A0210-72724	Alantolactone	Inula racemosa	Vasantharaja R
A0211-474518	Alloalantolactone	Inula racemosa	Vasantharaja R
A0212-637019	Annomosin A	Annona squamosa	Dr. Gowtham HG
A0213-354398	Annonacin	Annona squamosa	Dr. Gowtham HG
A0214-179866	Annonacin A	Annona squamosa	Dr. Gowtham HG
A0215-130056	Annonin VI	Annona squamosa	Dr. Gowtham HG
A0216-12096980	Annosqualine	Annona squamosa	Dr. Gowtham HG
A0217-469215	Annosquamosin A	Annona squamosa	Dr. Gowtham HG
A0218-10518902	Annosquamosin B	Annona squamosa	Dr. Gowtham HG
A0219-11066271	Annosquamosin C	Annona squamosa	Dr. Gowtham HG
A0220-11759899	Annosquamosin D	Annona squamosa	Dr. Gowtham HG
A0221-10981748	Annosquamosin E	Annona squamosa	Dr. Gowtham HG
A0222-11024959	Annosquamosin F	Annona squamosa	Dr. Gowtham HG
A0223-11034695	Annosquamosin G	Annona squamosa	Dr. Gowtham HG
A0224-73029717	Annotemoyin 1	Annona squamosa	Dr. Gowtham HG
A0225-164710	Anolobine	Annona squamosa	Dr. Gowtham HG
A0226-160597	Anonaine	Annona squamosa	Dr. Gowtham HG
A0227-114911	Aporphine	Annona squamosa	Dr. Gowtham HG
A0228-91354	Aromadendrene	Thymus vulgaris	Bhani Kongkham
A0229-28481	1(10)-Aristolene	Valeriana jatamansi	Vasantharaja R
A0230-5280442	acacetin	Valeriana jatamansi	Vasantharaja R
A0231-14514	2-acetyl-5-methyl furan	Embilica officinalis	Monu
A0233-131751968	Amlaic acid	Embilica officinalis	Monu
A0235-21152828	Arjunetin	Terminalia arjuna	Gourav
A0236-12444386	Arjungenin	Terminalia arjuna	Gourav
A0237-73641	Arjunolic acid	Terminalia arjuna	Gourav
A0238-178	Acetamide	Hylocereus polyrhizus & H. undatus	Dr. Gowtham HG
A0239-5950	L-Alanine	Hylocereus polyrhizus & H. undatus	Dr. Gowtham HG
A0240-6322	Arginine	Hylocereus polyrhizus & H. undatus	Dr. Gowtham HG
A0241-5960	Aspartic acid	Hylocereus polyrhizus & H. undatus	Dr. Gowtham HG
A0242-15385516	Arjunic acid	Terminalia arjuna	Gourav
A0243-5282102	Astragalin	Phyllanthus amarus	Shazia
A0244-439195	l-Arabinose	Anacardium occidentale	ajay yadav
A0245-5281599	Agathisflavone	Anacardium occidentale	ajay yadav
A0246-5280896	(+)-Abscisic acid	Pterocarpus marsupium	Shazia
A0248-612816	.beta.-Amyrin	Saraca asoca	Shazia
A0250-5316673	Afzelin	Saraca asoca	Shazia
A0251-5280704	apigenin 7-O-β-D-glucoside	Saraca asoca	Shazia
A0253-441709	Atisine	Aconitum heterophyllum	Koushalya S
A0254-12348	n-amyl acetate	Anacardium occidentale	ajay yadav
A0255-12306052	α-Amorphene	Anacardium occidentale	ajay yadav
A0256-5368821	Alloocimene	Anacardium occidentale	ajay yadav
A0257-348289112	Anacardic acid diene	Anacardium occidentale	ajay yadav
A0258-6443496	Anacardic acid triene	Anacardium occidentale	ajay yadav
A0259-92842	Alpha-amyrin acetate	Ficus religiosa	Monu
A0260-10785	Adipoin	Ficus religiosa	Monu
A0261-31266	Allyl caproate	Ficus religiosa	Monu
A0262-91354	Aromadendrene	Ficus religiosa	Monu
A0263-596373	3-Allyl-2-methoxyphenol	Hylocereus polyrhizus	Dr. Gowtham HG
A0264-54722209	L-(+)-Ascorbic acid 2,6-dihexadecanoate	Hylocereus polyrhizus	Dr. Gowtham HG
A0265-6256685	9,12-Tetradecadiene-1-ol-acetate	Mangifera indica	Priyanka Gehlot
A0266-8563	2-Amino-4,8-naphthalenedisulfonic acid	Solanum nigrum	Shazia
A0267-2214	Acetovanillone	Picrorhiza kurroa	Vasantharaja R
A0268-164648	Androsin	Picrorhiza kurroa	Vasantharaja R
A0269-6441104	Arvenin I	Picrorhiza kurroa	Vasantharaja R
A0270-10207	Aloe-emodin	Oroxylum indicum	Vasantharaja R
A0271-6780	Anthraquinone	Oroxylum indicum	Vasantharaja R
A0272-2196	Aniracetam	Rubia cordifolia	Gourav
A0273-440936	p-Arbutin	Mucuna pruriens	Gourav
A0274-5281303	Azadirachtin	Azadirachta indica	Gourav
A0275-31231	Anisketone	Foeniculum vulgare	Monu
A0276-8418	Anthracene,	Foeniculum vulgare	Monu
A0277-10659	Apiol	Foeniculum vulgare	Monu
A0278-43212983	5-amino-, 4H-Pyran-4-one,	Eleusine coracana	Gourav
A0280-5316209	β-acoradiene	Anacardium occidentale	ajay yadav
A0281-10223	δ-amorphene	Anacardium occidentale	ajay yadav
A0282-31272	Acetic acid 1-butanol ester	Anacardium occidentale	ajay yadav
A0283-5352557	Acetic acid 3-hexen-1-ol ester	Anacardium occidentale	ajay yadav
A0284-20845500	3-[(trimethylsilyl)oxy]-17-[o- (phenylmethyl)oxime]-(3,5)- androstane-11,17-dione	Anacardium occidentale	ajay yadav
A0285-175	Acetate	Coriandrum sativum	Dr. Gowtham HG
A0286-6267	Asparagine	Coriandrum sativum	Dr. Gowtham HG
A0287-99478	O-Acetylserine	Brassica oleracea	Vasantharaja R
A0288-71437684	Ascorbalamic acid	Brassica oleracea	Vasantharaja R
A0290-7855	Acrylonitrile	Sesbania grandiflora	ajay yadav
A0291-643757	Aconitic Acid	Datura stramonium	ajay yadav
A0292-64695	Apoatropine	Datura stramonium	ajay yadav
A0293-101600057	Arborinol methyl ether	Areca catechu	Gourav
A0295-10355	Arecaidine	Areca catechu	Gourav
A0296-402300313	Arecatannin A2	Areca catechu	Gourav
A0297-16162334	Arecatannin A3	Areca catechu	Gourav
A0298-14237657	Arecatannin B1	Areca catechu	Gourav
A0299-5319882	Arecolidine	Areca catechu	Gourav
A0300-2230	Arecoline	Areca catechu	Gourav
A0301-9876038	Arecatannin C1	Areca catechu	Gourav
A0303-14079	2-Acetylpyrrole	Allium cepa	Dr. Gowtham HG
A0304-643757	cis-Aconitic acid	Allium cepa	Dr. Gowtham HG
A0305-61926	Allyl methyl trisulfide	Allium cepa	Dr. Gowtham HG
A0306-534526	(Allylsulfanyl)acetonitrile	Allium cepa	Dr. Gowtham HG
A0307-31401	Arsacol	Nigella sativa	Monu
A0308-122850	Aromadendrin	Cyperus rotundus	Gourav
A0309-442154	Afzelechin	Cyperus rotundus	Gourav
A0310-621572	Ammiol	Cyperus rotundus	Gourav
A0311-13287582	1H-Azonine	Ziziphus mauritiana	Gourav
A0312-6293	Alizarin	Rubia cordifolia	Gourav
A0313-160190	Aloesin	Aloe barbadensis miller	Koushalya S
A0314-5317700	Aloesone	Aloe barbadensis miller	Koushalya S
A0316-115149	amarogentin	Swertia chirayita	Koushalya S
A0317-424	DL-Aspartic acid	Swertia chirayita	Koushalya S
A0318-5282150	Apigenin-7-O-neohesperidoside	Raphanus raphanistrum	Bhani Kongkham
A0319-9851181	Apigenin-7-O-rutinoside	Raphanus raphanistrum	Bhani Kongkham
A0320-5281223	Antheraxanthin	Raphanus raphanistrum	Bhani Kongkham
A0321-151202	Acetyloleanolic acid,	Symplococus racemosa	Monu
A0322-442830	Acanthoside D	Boerhaavia diffusa:	ajay yadav
A0323-5491522	Araneosol	Ehretia ovalifolia	ajay yadav
A0324-441979	Alstonine	Alstonia boonei	ajay yadav
A0325-6436272	Aviglycine	vigna radiata	Vasantharaja R
A0326-535	1-Aminocyclopropanecarboxylic acid	vigna radiata	Vasantharaja R
A0327-8299	Acetol	Allium cepa	Dr. Gowtham HG
A0328-99289	L-Allothreonine	Allium cepa	Dr. Gowtham HG
A0329-441032	D-Altrose	Allium cepa	Dr. Gowtham HG
A0334-5149949	Akuammine	Catharanthus roseus	Gourav
A0335-9309	Allyl benzene	psidium guajava	Gourav
A0336-11095734	Aromadendrene 2	psidium guajava	Gourav
A0338-160875	Asimilobine	Nelumbo nucifera	Vasantharaja R
A0339-119258	Astilbin	Nelumbo nucifera	Vasantharaja R
A0340-553033	5-Allylsulfanyl-1-(4-methoxy-phenyl)-1H-tetrazole	Abutilon indicum	Dr. Gowtham HG
A0341-11100532	Arabinitol pentaacetate	Abutilon indicum	Dr. Gowtham HG
A0342-5316848	Angelicide	Angelica sinensis	ajay yadav
A0343-10362168	Angelol G	Angelica sinensis	ajay yadav
A0344-616303	5,7-Dimethoxy-8-(3-methyl-2-butenoyl)-2-oxo-2H-chromene (angelicone)	Angelica sinensis	ajay yadav
A0345-9604203	Acetphenone 4-[1-adamantyl]-3- thiosemicarbazone	Amaranthus viridis	Bhani Kongkham
A0346-530179	Anisuric acid	Amaranthus viridis	Bhani Kongkham
A0347-551906	1-(2-Acetoxyethyl)-3,6-diazahomoadamantan-9-one oxime	Polycarpaea corymbosa (L.)	Dr. Gowtham HG
A0348-6560213	alpha-L-Allose	Polycarpaea corymbosa (L.)	Dr. Gowtham HG
A0349-535663	3-[3-[1-Aziridinyl]propoxy]-2,5-dimethylpyrazine	Polycarpaea corymbosa (L.)	Dr. Gowtham HG
A0350-173952	(Auranamide) Asperphenamate	Grangea maderaspatana	ajay yadav
A0351-6708527	b-amyrin acetate	Hemidesmus indicus	Leena
A0354-5281416	aesculetin	Actinidia deliciosa	Priyanka Gehlot
A0355-6428366	Acora-2,4-diene	Vetiveria zizanioides	Leena
A0356-527237	allo-Khusiol	Vetiveria zizanioides	Leena
A0357-34540	Amorphane	Vetiveria zizanioides	Leena
A0358-68346	(Artemisia ketone)3,3,6-Trimethylhepta-1,5-dien-4-one	Schinus molle	ajay yadav
A0359-443474	Abietol	Conyza bonariensis	ajay yadav
A0360-161616	3-acetyl aleuritolic acid,	Triantheum portulacastrum	Monu
A0361-568526	3-Acetoxy-3-hydroxypropionic acid, methyl ester	Calotropis procera	Dr. Gowtham HG
A0362-21668783	Ajugin A	Withania coagulans	Monu
A0363-101010478	Ajugin E	Withania coagulans	Monu
A0365-102169	Beta-L-arabinopyranoside, methyl	Allamanda cathartica	Shazia
A0366-6852398	Antipain	Calotropis procera	Dr. Gowtham HG
A0367-11284483	4´´-O-Acetylpatentiflorin B	Justicia patentiflora	ajay yadav
A0368-5281758	cis-Asarone	Vernonia cinerea	Shazia
A0369-98570	allocryptopine	Argemone mexicana	Bhani Kongkham
A0370-3085181	arnottianamide	Argemone mexicana	Bhani Kongkham
A0371-443700	(±)-6-acetonyl dihydrochelerythrine	Argemone mexicana	Bhani Kongkham
A0372-189060	angoline	Argemone mexicana	Bhani Kongkham
A0373-442168	(-)-argemonine	Argemone mexicana	Bhani Kongkham
A0374-73145	β-amyrin	Argemone mexicana	Bhani Kongkham
A0375-10467	arachidic acid	Argemone mexicana	Bhani Kongkham
A0376-5275228	alpha-acetyl-amyrin	Morus alba	Shazia
A0377-480819	albanol B	Morus alba	Shazia
A0378-20845500	Androstane-11,17-dione, 3-[(trimethylsilyl)oxy]-, 17-[O-(phenylmethyl)oxime], (3alpha,5alpha)-	Hybanthus enneaspermus	Dr. Gowtham HG
A0379-5281224	Astaxanthin	Hybanthus enneaspermus	Dr. Gowtham HG
A0380-11666871	Andrograpanin	Andrographis paniculata	Monu
A0382-11533372	Andrographatoside	Andrographis paniculata	Monu
A0383-16215024	Andrographic acid	Andrographis paniculata	Monu
A0384-13963762	Andrographidine A	Andrographis paniculata	Monu
A0385-5318484	Andrographidine C	Andrographis paniculata	Monu
A0386-5318506	Andrographin	Andrographis paniculata	Monu
A0387-44593583	Andrographiside	Andrographis paniculata	Monu
A0388-44206466	Andrographolactone	Andrographis paniculata	Monu
A0389-5318517	Andrographolide	Andrographis paniculata	Monu
A0396-44575270	Andropanoside	Andrographis paniculata	Monu
A0397-22216301	Androstan-11-amine	Andrographis paniculata	Monu
A0398-23423491	2‐acetylfuran	Vanilla planifolia	Leena
A0399-7738	anisyl alcohol 4-methoxybenzylalcohol)	Vanilla planifolia	Leena
A0400-3314	4-allyl-2-methoxyphenol (eugenol, 4-allylguaiacol)	Vanilla planifolia	Leena
A0401-7695	anisyl acetate	Vanilla planifolia	Leena
A0402-6429016	2-acetylpyrroline	Vanilla planifolia	Leena
A0403-14236613	apiosylskimmin	Gmelina arborea	Shazia
A0404-101277405	Arboreol	Gmelina arborea	Shazia
A0405-5283468	Ablunol GMO	Benincasa hispida	Shazia
A0406-9603478	10-Acetoxy-5-Oximino-5H-dibenzo(a,d)cycloheptene,o-(2-acetylmethylaminoethyl)	Luffa acutangula	Shazia
A0407-88550731	Adipic acid, ethyl propargyl ester	Nyctanthes arbor-tristis	Dr. Gowtham HG
A0408-31272	acetic acid, butyl ester	Pyrus communis	Shazia
A0409-8159	acetic acid, heptyl ester	Pyrus communis	Shazia
A0410-8908	acetic acid, hexyl ester	Pyrus communis	Shazia
A0411-12348	acetic acid, pentyl ester	Pyrus communis	Shazia
A0412-5363508	Acetic acid, 10,11-dihydroxy-3,7,11-trimethyl-dodeca-2,6-dienyl ester	Abutilon pannosum	Dr. Gowtham HG
A0413-487243	4-Aminoheptanedioic acid	Lagenaria siceraria	Shazia
A0414-24150641	6-O-Acetylshanzhiside Methyl Ester	Moringa oleifera	Dr. Gowtham HG
A0415-162823	8-O-Acetyl shanzhiside methyl ester	Moringa oleifera	Dr. Gowtham HG
A0416-10770608	Ajugaside A	Moringa oleifera	Dr. Gowtham HG
A0417-31261	Acetylacetone	Moringa oleifera	Dr. Gowtham HG
B0001-5352437	(E)gamma-bisabolene	Curcuma longa	Monu
B0002-5280373	Biochanin A	Citrus X sineusis	Priyanka Gehlot
B0003-2355	Bergapten	Citrus X sineusis	Priyanka Gehlot
B0004-5280371	Bergaptol	Citrus X sineusis	Priyanka Gehlot
B0005-64685	Borneol	Illicium verum	ajay yadav
B0006-6429302	Bergamotene	Illicium verum	ajay yadav
B0010-3033866	Bisabolene	Zingiber officinale	ajay yadav
B0011-24874	2-Butanamine	Hibiscus rosa-sinensis	Shazia
B0012-12524	Butanedial	Hibiscus rosa-sinensis	Shazia
B0013-86608	Bergamotene	Acorus calamus	Monu
B0014-403919	Beta-Bisabolene	Aegle marmelos	Monu
B0015-6448	Bornyl acetate	Zingiber officinale	ajay yadav
B0019-100005	N-Benzoyl-L-phenylalaninol	Alangium salviifolium (L.f.)	Dr. Gowtham HG
B0020-72326	Betulin	Alangium salviifolium (L.f.)	Dr. Gowtham HG
B0021-99615	Betulin aldehyde	Alangium salviifolium (L.f.)	Dr. Gowtham HG
B0022-101946254	(R)-Bharatamine	Alangium salviifolium (L.f.)	Dr. Gowtham HG
B0023-101946255	(S)-Bharatamine	Alangium salviifolium (L.f.)	Dr. Gowtham HG
B0024-5365676	Beta Monolinolein	Cissus quadrangularia	Bhani Kongkham
B0025-222284	beta-sitosterol	Clitoria ternatea	Bhani Kongkham
B0026-12300069	trans-beta-Bergamotene	Plectranthus amboinicus	Vasantharaja R
B0027-86608	alpha-Bergamotene	Plectranthus amboinicus	Vasantharaja R
B0028-64971	Betulic acid	Santalum album	Shazia
B0029-3033866	(Z)-gamma-Bisabolene	Ocimum tenuiflorum	Koushalya S
B0030-13894537	Bicyclogermacrene	Origanum vulgare	ajay yadav
B0031-66980	2-bromododecanoic acid	Cissus quadrangularia	Bhani Kongkham
B0032-21125717	16beta-hydroxynorgestrel	Cissus quadrangularia	Bhani Kongkham
B0033-998	Benzene acetaldehyde	Salvia officinalis	ajay yadav
B0034-5281231	Beta-carotene-5,6epoxide	Artocarpus heterophyllus	Monu
B0038-66654	Brevifolin	Punica granatum	Priyanka Gehlot
B0039-9838995	Brevifolin carboxylic acid	Punica granatum	Priyanka Gehlot
B0040-131751176	Brevifolin carboxylic acid-10-monosulphate	Punica granatum	Priyanka Gehlot
B0041-64971	Betulinic acid	Punica granatum	Priyanka Gehlot
B0042-2353	Berberine	Tinospora cordifolia	Bhani Kongkham
B0043-91884898	Borapetoside B	Tinospora cordifolia	Bhani Kongkham
B0044-73812792	Borapetoside F	Tinospora cordifolia	Bhani Kongkham
B0046-441959	Biflorin	Syzygium aromaticum	Vasantharaja R
B0047-71308161	Bicornin	Syzygium aromaticum	Vasantharaja R
B0048-168928	beta-Boswellic acid	Withania somnifera	Leena
B0049-101600046	bacogenin A	Bacopa monnieri	Leena
B0050-92043183	Bacoside A	Bacopa monnieri	Leena
B0051-71312547	Bacosine	Bacopa monnieri	Leena
B0052-442261	β-garin	Beta Vulgaris var. altissima	ajay yadav
B0053-442668	β-vulgarin	Beta Vulgaris var. altissima	ajay yadav
B0055-42495	Benzamide, 4-amino-2-methoxy-N-(1-(phenylmethyl)-4-piperidinyl)-, dihydrochloride	Mentha arvensis	Shazia
B0056-1201518	L(-)-Borneol	Mentha arvensis	Shazia
B0058-522627	Benzene,1-ethynyl-4-fluoro	Cassia angustifolia	Monu
B0060-5368743	Alpha-trans-bergamotol	Curcuma aromatica	Monu
B0061-2345	Benzyl benzoate	Syzygium aromaticum	Vasantharaja R
B0063-12456	berberine chloride	Berberis aristata	Bhani Kongkham
B0064-8294	Bergamol	Citrus limetta	Priyanka Gehlot
B0065-12300146	β-Bisabolol	Citrus limetta	Priyanka Gehlot
B0066-10104370	β-Bisabolene	Citrus limetta	Priyanka Gehlot
B0067-10586	α-Bisabolol	Citrus limetta	Priyanka Gehlot
B0068-13894537	Bicyclogermacerene	Citrus limetta	Priyanka Gehlot
B0069-657014	Borneol	Citrus limetta	Priyanka Gehlot
B0070-5471349	bergamottin	Citrus limon	Anjali
B0071-24310	_x000C_β-fructopyranose	Citrus limon	Anjali
B0072-3055167	byakangelicol	Citrus limon	Anjali
B0073-10211	byakangelicin	Citrus limon	Anjali
B0074-25010	Bis(2-ethylhexyl) ether	Annona squamosa	Dr. Gowtham HG
B0075-19800	2-Butyl-1-octanol	Annona squamosa	Dr. Gowtham HG
B0078-19499	2-Butenoic acid	Crocus sativus	Vasantharaja R
B0079-102145922	Bellericaside B	Terminalia bellirica	Koushalya S
B0083-10397542	Butanal-3-methyl	Anethum graveolens	ajay yadav
B0084-7284	Butanal-2-methyl	Anethum graveolens	ajay yadav
B0085-66540	Butyl octyl phthalate	Annona squamosa	Dr. Gowtham HG
B0086-135451215	Butyramide, 3-(3,3-dimethyl-3,4-dihydro-2H-isoquinolin-1-ylidene)-N-ethyl-2,4-dioxo-4-(piperidin-1-yl)-	Annona squamosa	Dr. Gowtham HG
B0087-138390	Bicyclo [3.2.0] hept-6-ene	Cypres rotundus	Monu
B0088-6450879	Bavachalcone	Psoralea corylifolia	Gourav
B0089-5321800	Bavachromene	Psoralea corylifolia	Gourav
B0090-3083848	Bakuchicin (7H-Furo(2,3-f)(1)benzopyran-7-one)	Psoralea corylifolia	Gourav
B0091-131751286	Bullacin B	Annona squamosa	Dr. Gowtham HG
B0092-11124994	Bullatacin	Annona squamosa	Dr. Gowtham HG
B0093-441557	Bullatacinone	Annona squamosa	Dr. Gowtham HG
B0094-44584454	(2,4-Cis and Trans)-Bullatacinone	Annona squamosa	Dr. Gowtham HG
B0095-132942	Bullatalicin	Annona squamosa	Dr. Gowtham HG
B0096-62566	Beta-bourbonene	Thymus vulgaris	Bhani Kongkham
B0098- 6448	Bornyl acetate	Thymus vulgaris	Bhani Kongkham
B0099-62566	β-Bourbonene	Thymus vulgaris	Bhani Kongkham
B0100-13894537	Bicyclogermacrene	Thymus vulgaris	Bhani Kongkham
B0101-10104370	β-Bisabolene	Thymus vulgaris	Bhani Kongkham
B0102-6427473	beta.-Bergamotene	Valeriana jatamansi	Vasantharaja R
B0103-171548	Biotin	Anacardium occidentale	ajay yadav
B0104-8133	2-butoxy-ethanol	Anacardium occidentale	ajay yadav
B0106-20393	1,2-Benzenedicarboxylic acid, mono(2-ethylhexyl) ester	Hylocereus polyrhizus & H. undatus	Dr. Gowtham HG
B0107-5281176	Betalamic acid	Hylocereus polyrhizus & H. undatus	Dr. Gowtham HG
B0108-135449343	Betanidin	Hylocereus polyrhizus & H. undatus	Dr. Gowtham HG
B0109-91559	Betanine	Hylocereus polyrhizus & H. undatus	Dr. Gowtham HG
B0110-135926572	Betaxanthin	Hylocereus polyrhizus & H. undatus	Dr. Gowtham HG
B0111-7843	Butane	Hylocereus polyrhizus & H. undatus	Dr. Gowtham HG
B0112-1045	1,4-Butanediamine	Hylocereus polyrhizus & H. undatus	Dr. Gowtham HG
B0113-1057	1,2,3-benzenetriol	Anacardium occidentale	ajay yadav
B0114-21726783	Bellericagenin B	Terminalia bellirica	Koushalya S
B0115-101425822	Bellericoside	Terminalia bellirica	Koushalya S
B0116-159846	Baldrinal	Valeriana jatamansi	Vasantharaja R
B0119-5368743	alpha.-Bergamotol	Artemisia annua	Koushalya S
B0120-5487064	6-Benzoylheteratisine	Aconitum heterophyllum	Koushalya S
B0121-24832659	Benzoylmesaconine	Aconitum heterophyllum	Koushalya S
B0122-250096	Benzyl tiglate	Anacardium occidentale	ajay yadav
B0124-387084581	1,2-Benzenedicarboxylic acid, mono(2-ethylhexyl)ester	Ficus religiosa	Monu
B0125-289	1,2-Benzenediol	Ficus religiosa	Monu
B0126-10921069	1H-Benzopyran-1-one, 3,4-dihydro-8-hydroxy-3-methyl	Ficus religiosa	Monu
B0127-8794	Benzeneacetonitrile	Ficus religiosa	Monu
B0128-5280371	Bergaptol	Ficus religiosa	Monu
B0129-240	Benzaldehyde	Hylocereus polyrhizus	Dr. Gowtham HG
B0130-998	Benzeneacetaldehyde	Hylocereus polyrhizus	Dr. Gowtham HG
B0131-243	Benzoic acid	Hylocereus polyrhizus	Dr. Gowtham HG
B0132-3102	Benzophenone	Hylocereus polyrhizus	Dr. Gowtham HG
B0133-244	Benzyl alcohol	Hylocereus polyrhizus	Dr. Gowtham HG
B0134-439888	(2S,3S)-Butane-2,3-diol	Hylocereus polyrhizus	Dr. Gowtham HG
B0135-7945	Butanoic acid, 3-methyl-, ethyl ester	Hylocereus polyrhizus	Dr. Gowtham HG
B0136-340	3-methylbenzene-1,2-diol	Prunus armeniaca	Priyanka Gehlot
B0137-439513	5beta-Pregnane	Solanum nigrum	Shazia
B0138-183757	3,3'-Biplumbagin	Plumbago zeylanica	Vasantharaja R
B0139-14081907	Bartsioside	Picrorhiza kurroa	Vasantharaja R
B0140-155942	Boschnaloside	Picrorhiza kurroa	Vasantharaja R
B0141-5281605	baicalein	Oroxylum indicum	Vasantharaja R
B0142-44258404	Baicalein 6-glucoside	Oroxylum indicum	Vasantharaja R
B0143-44258403	Baicalein 7-glucuronide	Oroxylum indicum	Vasantharaja R
B0144-6429302	trans-α-Bergamotene	Anacardium occidentale	ajay yadav
B0145-319066207	1,3-Butanediol	Foeniculum vulagare	Monu
B0146-21319341	1H-benzocycloheptene	Foeniculum vulagare	Monu
B0147-6429303	cis-α-Bergamotene	Anacardium occidentale	ajay yadav
B0148-10257	Bufotenine	Mucuna pruriens	Gourav
B0150-7222	Benzothiazole	Foeniculum vulagare	Monu
B0151-572248	Bis(4-methylphenyl) methanedisulfonate	Foeniculum vulagare	Monu
B0152-8218	1-Bromo-octadecane	Eleusine coracana	Gourav
B0153-543959	2H-Benzocyclohepten-2-one, decahydro-9a-methyl-, trans-	Coriandrum sativum	Dr. Gowtham HG
B0154-41325	2(1H)-Benzocyclooctenone, decahydro-10a-methyl-, trans-	Coriandrum sativum	Dr. Gowtham HG
B0155-12302131	β-bulnesene	Anacardium occidentale	ajay yadav
B0156-103496	Butanedioic acid - 2, 3 – bis ( acetyloxy ), (R, R*, R*)	Cissus quadrangularia	Bhani Kongkham
B0157-66540	1,2-Benzenedicarboxylic Acid, Butyl Octyl Ester	Clitoria ternatea	Bhani Kongkham
B0158-5281327	Brassicasterol	Prunus dulcis	ajay yadav
B0159-12302182	Butyrospermol	Prunus dulcis	ajay yadav
B0160-7111	Benzidine	Panax ginseng	Vasantharaja R
B0161-77994099	Bicyclomahanimbicine	Murraya koengii	Monu
B0162-10327320	Bismahanine	Murraya koengii	Monu
B0163-101150699	Bismurrayafoline E	Murraya koengii	Monu
B0165-16043	Tert-butylhydroquinone	Nigella sativa	Monu
B0166-7302	Butyrolactone	Allium cepa	Dr. Gowtham HG
B0167-76839	Butylphosphonic acid	Cyperus rotundus	Gourav
B0168-9576344	1,2-Benzenedicarboxylic acid, (dimethylstannylene)bis(thio-2,1-ethanediyl) diisooctyl ester	Ziziphus mauritiana	Gourav
B0169-66065	bergenin	Catharanthus roseus	Gourav
B0170-56841626	β-lains	Celosia argentea	ajay yadav
B0171-135403659	6-Biopterin	Aloe barbadensis miller	Koushalya S
B0172-12305761	Barbaloin	Aloe barbadensis miller	Koushalya S
B0173-13625	Benzothiazolone	Aloe barbadensis miller	Koushalya S
B0174-8343	Bis(2-ethylhexyl) phthalate	Aloe barbadensis miller	Koushalya S
B0175-5281176	β-lamic acid	Celosia argentea	ajay yadav
B0176-11077057	Benzyl 2-hydroxy-3,6-dimethoxybenzoate	Cassia fistula	ajay yadav
B0177-14018346	Boeravinone A	Boerhaavia diffusa	ajay yadav
B0178-14018348	Boeravinone B	Boerhaavia diffusa	ajay yadav
B0179-13940641	Boeravinone C	Boerhaavia diffusa	ajay yadav
B0180-15081178	Boeravinone D	Boerhaavia diffusa	ajay yadav
B0181-11537197	Boeravinone E	Boerhaavia diffusa	ajay yadav
B0182-12004175	Boeravinone F	Boerhaavia diffusa	ajay yadav
B0183-10369077	Benzoylsalireposide	Symplococus racemosa	Monu
B0184-111220	Bauerenol	Ehretia laevis	ajay yadav
B0185-177801	Bauerenol acetate	Ehretia laevis	ajay yadav
B0186-21627696	Buddlenol B	Ehretia ovalifolia	ajay yadav
B0187-64982	Baicalin	Panax ginseng	Vasantharaja R
B0188-23345	1-Benzylisoquinoline	papaver somniferum	Vasantharaja R
B0189-10787	1,2,4-Benzenetriol	Allium cepa	Dr. Gowtham HG
B0190-548879	Bicyclo [10.1.0] tridec- 1- ene	Cucumis melo	Priyanka Gehlot
B0191-71532239	2-(2-Hydroxy-5- (methoxycarbonyl) phenoxy)benzoic acid	Litchi chinensis	Priyanka Gehlot
B0192-31404	Butylated hydroxytoluene	Litchi chinensis	Priyanka Gehlot
B0193-72326	Betulin	Litchi chinensis	Priyanka Gehlot
B0194-64971	Betulinic acid	Litchi chinensis	Priyanka Gehlot
B0198-132599667	Bannucine	Catharanthus roseus	Gourav
B0199-440079	L-bornesitol	Catharanthus roseus	Gourav
B0200-117301	Bisabolol oxide B	Matricaria chamomilla	ajay yadav
B0201-90424408	Butanoic acid, 2-methyl-, methyl este	Psidium guajava	Gourav
B0202-24798703	Trans-alpha.-bisabolene	Psidium guajava	Gourav
B0203-10104370	Beta.-Bisabolene	Psidium guajava	Gourav
B0204-6429303	(-)-endo-alpha-bergamotene	Psidium guajava	Gourav
B0206-7184	Butylparaben	Nelumbo nucifera	Vasantharaja R
B0207-552098	[1,1'-Bicyclopropyl]-2-octanoic acid, 2'-hexyl-, methyl ester	Abutilon indicum	Dr. Gowtham HG
B0208-5369997	Boronal	Abutilon indicum	Dr. Gowtham HG
B0209-6436910	Butyl linoleate	Abutilon indicum	Dr. Gowtham HG
B0210-5743460	Butyl 9,12,15-octadecatrienoate	Abutilon indicum	Dr. Gowtham HG
B0211-642376	Butylidenephthalide	Angelica sinensis	ajay yadav
B0212-61361	Butylphthalide	Angelica sinensis	ajay yadav
B0213-12485652	[Bis(trimethylsilyl)methyl]diphenylphosphine	Amaranthus viridis	Bhani Kongkham
B0214-10286	4H-1-Benzopyran-4-one	Amaranthus viridis	Bhani Kongkham
B0215-6329448	Butanoic acid, di(isopropyl)silyl ester	Polycarpaea corymbosa (L.)	Dr. Gowtham HG
B0216-569261	Benzene, (1,3,3-trimethylnonyl)-	Psidium guajava	Gourav
B0217-520909	1H-Benzocycloheptene,2,4a,5,6,7,8,9,9a-octahydro-3,5,5-trimethyl-9-methylene-, (4aS-cis)-	Psidium guajava	Gourav
B0218-7003568	Bechuanine	Gloriosa superba	Shazia
B0219-5352653	cis-à-Bisabolene	Psidium guajava	Gourav
B0220-564533	Bicyclo[5.3.0]decane,2-methylene-5-(1-methylvinyl)-8-methyl-	Psidium guajava	Gourav
B0221-21304238	1,2-Benzenedicarboxylic acid, dibut	Psidium guajava	Gourav
B0222-10586	Alpha-bisabolol	Psidium guajava	Gourav
B0223-27208	Beta-Bisabolol	Psidium guajava	Gourav
B0224-5352653	CIS-.alpha.-bisabolene	Psidium guajava	Gourav
B0225-264	Butanoic	Prunus persica	Gourav
B0226-520453	Bisabolane	Vetiveria zizanioides	Leena
B0228-7504	Benzylamine	Calotropis procera	Dr. Gowtham HG
B0229-18204	Bis(2-dimethylaminoethyl) ether	Calotropis procera	Dr. Gowtham HG
B0230-57048725	Bis(3,5,5-trimethylhexyl) ether	Calotropis procera	Dr. Gowtham HG
B0231-6227	Bromoacetic acid	Calotropis procera	Dr. Gowtham HG
B0233-13596231	Benzoic acid 2-hydroxy-, methyl ester	Allamanda cathartica	Shazia
B0234-6984	2-Sec-Butylphenol	Calotropis procera	Dr. Gowtham HG
B0235-118190-	1,2-Benzenedicarboxylic acid, bis(2-ethylhexyl)ester	Vernonia cinerea	Shazia
B0236-4650	1,4-Benzoquinone	Lactuca sativa	Vasantharaja R
B0237-12305221	Bayogenin	Lactuca sativa	Vasantharaja R
B0238-101845671	Blestritin A	Bletilla striata	ajay yadav
B0239-101845672	Blestritin B	Bletilla striata	ajay yadav
B0240-101845673	Blestritin C	Bletilla striata	ajay yadav
B0241-102316583	Bulbocodin C	Bletilla striata	ajay yadav
B0242-102316538	Bulbocodin[bibenzyl]	Bletilla striata	ajay yadav
B0243-102316584	Bulbocodin D	Bletilla striata	ajay yadav
B0244-102316540	Bulbocol	Bletilla striata	ajay yadav
B0245-10466989	Batatasin III	Bletilla striata	ajay yadav
B0246-6054	Benzeneethanol	Morus alba	Shazia
B0247-244	Benzenemethanol	Morus alba	Shazia
B0248-102440970	Blespirol	Bletilla striata	ajay yadav
B0249-14583570	Blestrin A	Bletilla striata	ajay yadav
B0250-14583572	Blestrin B	Bletilla striata	ajay yadav
B0251-101636138	Blestrin C	Bletilla striata	ajay yadav
B0252-101634591	Blestrin D	Bletilla striata	ajay yadav
B0253-442695	Blestriarene B	Bletilla striata	ajay yadav
B0254-9982511	Blestriarene C (Cirrhopetalanthin)	Bletilla striata	ajay yadav
B0255-14863073	Blestrianol A	Bletilla striata	ajay yadav
B0256-14863075	Blestrianol B	Bletilla striata	ajay yadav
B0257-14863077	Blestrianol C	Bletilla striata	ajay yadav
B0258-25771	1,4-Bis(trimethylsilyl)benzene	Hybanthus enneaspermus	Dr. Gowtham HG
B0259-536377	1-(4-Bromobutyl)-2-piperidinone	Hybanthus enneaspermus	Dr. Gowtham HG
B0260-6451587	4-Bromocholest-4-en-3-one	Hybanthus enneaspermus	Dr. Gowtham HG
B0261-264	Butyric acid	Hybanthus enneaspermus	Dr. Gowtham HG
B0262-12000062	Bisandrographolide A	Andrographis paniculata	Monu
B0264-262	2,3 butanediol	Vanilla planifolia	Leena
B0265-650	2,3 butanedione (diacetyl)	Vanilla planifolia	Leena
B0266-54680478	Bisnoryangonin	Pueraria lobata	Vasantharaja R
B0267-235321	1,4-bis(3,4-dimethoxyphenyl)dihydro-1h,3h-furo[3,4-c]furan-3a(4h)-ol	Gmelina arborea	Shazia
B0268-6427456	Bicyclo[3.1.1]heptane,2,6,6-trimethyl-	Benincasa hispida	Shazia
B0269-7641	Bis(2-ethylhexyl) adipate	Nyctanthes arbor-tristis	Dr. Gowtham HG
B0270-273111	Brucine, oxide	Nyctanthes arbor-tristis	Dr. Gowtham HG
B0271-119898	2-Buten-1-ol, 2-ethyl-4-(2,2,3-trimethyl-3-cyclopenten-1-yl)-	Abutilon pannosum	Dr. Gowtham HG
B0272-5363151	3-Buten-2-one, 4-(3-hydroxy-6,6-dimethyl-2-methylenecyclohexyl)-	Abutilon pannosum	Dr. Gowtham HG
B0273-6782	Bis(2-methylpropyl) benzene-1,2-dicarboxylate	Lagenaria siceraria	Shazia
B0274-78304	(4-Butoxyphenyl)acetic acid	Lagenaria siceraria	Shazia
B0275-5378180	4H-1-Benzopyran-4-one, 8-beta-D-glucopyranosyl-5,7-dihydroxy-2-(4-hydroxyphenyl)-	Moringa oleifera	Dr. Gowtham HG
B0276-50914217	n-Butyl-beta-d-fructopyranoside	Moringa oleifera	Dr. Gowtham HG
B0277-44145628	3-Butylidene-4,5,6,7-tetrahydro-6,7-dihydroxy-1(3H)-isobenzofuranone	Moringa oleifera	Dr. Gowtham HG
B0278-6623	Bisphenol A	Moringa oleifera	Dr. Gowtham HG
B0279-735828	2-Bromo-4,5-dimethoxycinnamic acid	Moringa oleifera	Dr. Gowtham HG
C0001-637511	Cinnamaldehyde	Illicium verum	ajay yadav
C0002-444539	Cinnamic acid	Illicium verum	ajay yadav
C0003-5315892	Cinnamyl alcohol	Illicium verum	ajay yadav
C0004-5281515	β-caryophyllene	Illicium verum	ajay yadav
C0005-1549095	Coniferyl alcohol	Illicium verum	ajay yadav
C0006- 689043	Caffeic acid	Illicium verum	ajay yadav
C0007-637542	p-coumaric acid	Illicium verum	ajay yadav
C0008-2758	Cineol	Illicium verum	ajay yadav
C0012-5280666	Chrysoeriol	Citrus X sineusis	Priyanka Gehlot
C0013-160481	Isosakuranetin	Citrus X sineusis	Priyanka Gehlot
C0014-5282067	Cyanidin 3-O-(6-O-p-coumaroyl)glucoside	Citrus X sineusis	Priyanka Gehlot
C0015-44256740	Cyanidin3-(6''-malonylglucoside)	Citrus X sineusis	Priyanka Gehlot
C0016-15232519	Citrusin I	Citrus X sineusis	Priyanka Gehlot
C0017-41384	Carbosulfan	Citrus X sineusis	Priyanka Gehlot
C0018-2566	carbofuran	Citrus X sineusis	Priyanka Gehlot
C0019-44256720	Cyanidin-3-sophoroside	Citrus X sineusis	Priyanka Gehlot
C0020-441667	Cyanidin-3-glucoside	Citrus X sineusis	Priyanka Gehlot
C0021-44256718	Cyanidin3,5-diglucoside	Citrus X sineusis	Priyanka Gehlot
C0022-5281235	beta-cryptoxanthin	Citrus X sineusis	Priyanka Gehlot
C0023-94221	(E)-carveol	Curcuma longa	Monu
C0024-5281515	(E)-caryophyllene	Curcuma longa/Nigella sativa	Monu
C0025-162747	(E)-chrysanthenyl acetate	Curcuma longa	Monu
C0026-637511	(E)cinnamaldehyde	Glychrrizha glabra	Monu
C0027-5315892	(E)-Cinnamyl alcohol	Ficus religiosa	Monu
C0030-27975	3-hydroxycarbofuran	Citrus X sineusis	Priyanka Gehlot
C0031-7463	p-Cymene	Illicium verum	ajay yadav
C0032- 26049	3-Carene	Illicium verum	ajay yadav
C0033-57339298	b-copaene	Illicium verum	ajay yadav
C0034-441005	δ-cadinene	Illicium verum	ajay yadav
C0035-42608159	alpha-Cubebene	Citrus X sineusis	Priyanka Gehlot
C0036-442461	(-)-3- Carene	Citrus X sineusis	Priyanka Gehlot
C0037-94221	E-Carveol	Citrus X sineusis	Priyanka Gehlot
C0038-439570	(-)- Carvone	Citrus X sineusis	Priyanka Gehlot
C0039-5281515	beta- Caryophyllene	Citrus X sineusis	Priyanka Gehlot
C0040-441005	delta- Cadinene	Citrus X sineusis	Priyanka Gehlot
C0041-637542	p- Coumaric	Citrus X sineusis	Priyanka Gehlot
C0043-92766	Corynanthine	Rauvolfia serpentina (L.)	Dr. Gowtham HG
C0046-10364	Carvacrol	Plectranthus amboinicus	Vasantharaja R
C0047-1742210	Caryophyllene oxide	Plectranthus amboinicus	Vasantharaja R
C0048-638011	Citral	Zingiber officinale	ajay yadav
C0049-289	Catechol	Zingiber officinale	ajay yadav
C0050-969516	Curcumin	Zingiber officinale	ajay yadav
C0051-5281515	Caryophyllene	Zingiber officinale	ajay yadav
C0052-92139	Ayrl-curcumene	Zingiber officinale	ajay yadav
C0053-6429301	9-epi-Caryophyllene	Zingiber officinale	ajay yadav
C0054-519662	Cadin-4-en-10-ol	Zingiber officinale	ajay yadav
C0057-5373127	(Z)-cinerone	Curcuma longa	Monu
C0058-6419725	Carotene	Hibiscus rosa-sinensis	Shazia
C0059-128861	Cyanidin	Hibiscus rosa-sinensis	Shazia
C0060-44256732	Cyanidin 3-sophoroside-5-glucoside	Hibiscus rosa-sinensis	Shazia
C0061-164999	cyanin chloride	Hibiscus rosa-sinensis	Shazia
C0064-159055	D-Camphor	Aristolochia indica (L.)	Dr. Gowtham HG
C0065-68171	Ceryl alcohol	Aristolochia indica (L.)	Dr. Gowtham HG
C0066-6473767	Cocculin	Aristolochia indica (L.)	Dr. Gowtham HG
C0067-253793	Curine	Aristolochia indica (L.)	Dr. Gowtham HG
C0071-162246398	a-cedrene	Acorus calamus	Monu
C0073-181982	Calamendiol	Acorus calamus	Monu
C0078-28481	Calarene	Acorus calamus	Monu
C0079-65575	Cedrol	Acorus calamus	Monu
C0082-86609	Alpha-Cubebene	Aegle marmelos	Monu
C0083-442347	Carotol	Zingiber officinale	ajay yadav
C0084-519960	Cyclosativene	Zingiber officinale	ajay yadav
C0085-9017	Citronellyl acetate	Zingiber officinale	ajay yadav
C0086-101289803	Copaborneol	Zingiber officinale	ajay yadav
C0087-92780	Cryptone	Zingiber officinale	ajay yadav
C0088-101680	Camphene hydrate	Zingiber officinale	ajay yadav
C0089-230921	Camphore	Zingiber officinale	ajay yadav
C0090-7335	Carvyl acetate	Aegle marmelos	Monu
C0091-10703	O-cymol	Zingiber officinale	ajay yadav
C0092-519662	Cadin-4-en-10-ol	Zingiber officinale	ajay yadav
C0095-173183	Campesterol	Alangium salviifolium (L.f.)	Dr. Gowtham HG
C0096-442195	Cephaeline	Alangium salviifolium (L.f.)	Dr. Gowtham HG
C0097-6209	Choline chloride	Alangium salviifolium (L.f.)	Dr. Gowtham HG
C0098-8079	cyclohexene	Clitoria ternatea	Bhani Kongkham
C0099-534634	8-cyclohexadecen-1-one	Cissus quadrangularia	Bhani Kongkham
C0100-10703	O-Cymene	Ocimum tenuiflorum	Koushalya S
C0101-6616	Camphene	Alternanthera pungens	Dr. Gowtham HG
C0102-92139	Alpha-Curcumene	Alternanthera pungens	Dr. Gowtham HG
C0103-9247	Cyclohexene sulfide	Cissus quadrangularia	Bhani Kongkham
C0104-80790	Carvacrol methyl ether	Plectranthus amboinicus	Vasantharaja R
C0105-5280453	Calcitriol	Cissus quadrangularia	Bhani Kongkham
C0106-6432404	gamma-Cadinene	Plectranthus amboinicus	Vasantharaja R
C0107-12302243	alpha-Calacorene	Plectranthus amboinicus	Vasantharaja R
C0109-548226	1,2,3,5-Cyclohexanetetrol	Clitoria ternatea	Bhani Kongkham
C0109-70678558	alpha-Copaene	Plectranthus amboinicus	Vasantharaja R
C0110-5280704	Cosmosiin	Cissus quadrangularia	Bhani Kongkham
C0111-5281515	Beta caryophyllene	Ocimum tenuiflorum	Koushalya S
C0112-442360	l-alpha-Curcumene	Santalum album	Shazia
C0113-14014430	beta-Curcumene	Santalum album	Shazia
C0114-122510	alpha-Cedrene epoxide	Plectranthus amboinicus	Vasantharaja R
C0115-91747196	Cubebene	Ocimum tenuiflorum	Koushalya S
C0116- 637540	Trans-2-hydroxy cinnamic acid	Aegle marmelos	Monu
C0117-7144	Creosol	Origanum vulgare	ajay yadav
C0118-5280666	Chrysoeriol	Areca catechu	Monu
C0119-10208	Chrysophanol	Areca catechu	Monu
C0120-101690	Cycloeucalenol	Alternanthera sessilis (L.)	Dr. Gowtham HG
C0121-188323	Cirsimaritin	Salvia officinalis	ajay yadav
C0122-442463	Chrysanthenone	Salvia officinalis	ajay yadav
C0123-5316074	alpha-Corocalene	Plectranthus amboinicus	Vasantharaja R
C0124-2519	Caffeine	Coffea arabica	Dr. Gowtham HG
C0125-101710862	3-Caffeoyl-4-feruloylquinic acid	Coffea arabica	Dr. Gowtham HG
C0126-101710863	3-Caffeoyl-5-feruloylquinic acid	Coffea arabica	Dr. Gowtham HG
C0127-92135801	4-Caffeoyl-5-feruloylquinic acid	Coffea arabica	Dr. Gowtham HG
C0128-15228042	Caffeoyltryptophan	Coffea arabica	Dr. Gowtham HG
C0129-1794427	Chlorogenic acid	Coffea arabica	Dr. Gowtham HG
C0130-9945785	3-p-Coumaroylquinic acid	Coffea arabica	Dr. Gowtham HG
C0131-164893	5-p-Coumaroylquinic acid	Coffea arabica	Dr. Gowtham HG
C0132-9798666	Cryptochlorogenic acid	Coffea arabica	Dr. Gowtham HG
C0134-10256668	13-cis-beta-Carotene	Artocarpus heterophyllus	Monu
C0135-13650	3 hydroxy coumarin	Artocarpus heterophyllus	Monu
C0138-9828626	9-cis-𝛽-Carotene	Artocarpus heterophyllus	Monu
C0141-45109764	Caffeoylquinic acid	Artocarpus heterophyllus	Monu
C0142-90472917	Chaplashin	Artocarpus heterophyllus	Monu
C0143-5281713	Chlorophorin	Artocarpus heterophyllus	Monu
C0144-12310831	Cis 3-Caffeoylquinic acid	Artocarpus heterophyllus	Monu
C0145-92135678	Cis 4-Caffeoylquinic acid	Artocarpus heterophyllus	Monu
C0146-1794425	Cis 5-Caffeoylquinic acid	Artocarpus heterophyllus	Monu
C0147-5281232	Crocetin	Artocarpus heterophyllus	Monu
C0148-5319925	Cudraflavone B	Artocarpus heterophyllus	Monu
C0149-5319924	Cudraflavone C	Artocarpus heterophyllus	Monu
C0150-49760098	Cycloartelastoxanthendiol	Artocarpus heterophyllus	Monu
C0153-44258302	Cycloartocarpin	Artocarpus heterophyllus	Monu
C0154-5316250	Cycloheterophyllin	Artocarpus heterophyllus	Monu
C0155-5458462	Cycloartocarpin	Artocarpus heterophyllus	Monu
C0159-73568	Corilagin	Punica granatum	Priyanka Gehlot
C0160-73160	(-)-Catechin	Punica granatum	Priyanka Gehlot
C0161-442682	Catechin-(4,8)-gallocatechin	Punica granatum	Priyanka Gehlot
C0162-441674	Cyanidin-3-O-rutinoside	Punica granatum	Priyanka Gehlot
C0163-44256718	Cyanidin-3,5-diglucoside	Punica granatum	Priyanka Gehlot
C0164-444539	Cinnamic acid	Punica granatum	Priyanka Gehlot
C0165-689043	Caffeic acid	Punica granatum	Priyanka Gehlot
C0166-1794427	Chlorogenic acid	Punica granatum	Priyanka Gehlot
C0168-4377441	Citramalate	Citrullus lanatus	Priyanka Gehlot
C0169- 10098738	cordifoliside D	Tinospora cordifolia	Bhani Kongkham
C0170-188289	Columbin	Tinospora cordifolia	Bhani Kongkham
C0171-101915817	cordioside	Tinospora cordifolia	Bhani Kongkham
C0172-305	Choline	Tinospora cordifolia	Bhani Kongkham
C0173-102451916	Cordifolide A	Tinospora cordifolia	Bhani Kongkham
C0174-92110	Cycloartenol	Musa spp.	Dr. Gowtham HG
C0175-21594790	Cycloeucalenone	Musa spp.	Dr. Gowtham HG
C0176-4369188	Trans-α-carotene	Musa spp.	Dr. Gowtham HG
C0177-5280489	Trans-β-carotene	Musa spp.	Dr. Gowtham HG
C0178-1794427	Chlorogenic acid.	Beta Vulgaris var. altissima	ajay yadav
C0179-2969	Capric acid	Beta Vulgaris var. altissima	ajay yadav
C0180-5997	Cholesterol	Beta Vulgaris var. altissima	ajay yadav
C0181-6427091	Cadina-1,4-diene	Syzygium aromaticum	Vasantharaja R
C0182-92110	Cycloartenol	Beta Vulgaris var. altissima	ajay yadav
C0183-305	choline	Withania somnifera	Leena
C0184-10100411	Coagulin Q	Withania somnifera	Leena
C0185-586	creatine	Withania somnifera	Leena
C0186-1201543	Cuscohygrine	Withania somnifera	Leena
C0187-122724	celastrol	Bacopa monnieri	Leena
C0188-129629071	Caffeoylglucose	Vaccinium oxycoccos	Dr. Gowtham HG
C0189-21039417	p-Coumaroylglucose	Vaccinium oxycoccos	Dr. Gowtham HG
C0190-91810602	Cyanidin 3-arabinoside	Vaccinium oxycoccos	Dr. Gowtham HG
C0191-44256700	Cyanidin 3-galactoside	Vaccinium oxycoccos	Dr. Gowtham HG
C0192-197081	Cyanidin 3-glucoside	Vaccinium oxycoccos	Dr. Gowtham HG
C0200-440966	(-)-camphene	Mentha arvensis	Shazia
C0201-26049	3-Carene	Mentha arvensis	Shazia
C0202-16724	d-Carvone	Mentha arvensis	Shazia
C0203- 250078540	9-cedranone	Canna indica	Monu
C0205-15719498	Cyanidin-3-O-β-glucopyranoside	Canna indica	Monu
C0207-3084311	Delta- cadinol	Canna indica	Monu
C0208-277	Carbamic acid	Camellia sinensis	Dr. Gowtham HG
C0209-71358777	Cyclononasiloxane	Camellia sinensis	Dr. Gowtham HG
C0210-19758456	Cyclopropanebutanoic acid	Camellia sinensis	Dr. Gowtham HG
C0212-22213932	Cholestan-3-ol,2-methylene-,(3B,5a)-	Cassia angustifolia	Monu
C0216-519545	8-Cedren-13-ol	Curcuma aromatica	Monu
C0217-287687	Caratol	Curcuma aromatica	Monu
C0218-5281531	Cis-alpha-santalol	Curcuma aromatica	Monu
C0219-519857	Cubenol	Curcuma aromatica	Monu
C0220-5320191	Cucumber alcohol	Curcuma aromatica	Monu
C0221-92139	Curcumene	Curcuma aromatica	Monu
C0222-167812	Curcumenol	Curcuma aromatica	Monu
C0223-14240392	Curcumol	Curcuma aromatica	Monu
C0227-6441391	Curdione	Curcuma aromatica	Monu
C0228-3081930	Curzerenone	Curcuma aromatica	Monu
C0229-91747928	Caryophylladienol	Syzygium aromaticum	Vasantharaja R
C0230-326	cuminal	Cuminum cyminum	Bhani Kongkham
C0231-326	cuminaldehyde	Cuminum cyminum	Bhani Kongkham
C0232-323	coumarin	Cuminum cyminum	Bhani Kongkham
C0233-10703	o- cymene	Cuminum cyminum	Bhani Kongkham
C0234-556516	2-caren-10-al	Cuminum cyminum	Bhani Kongkham
C0235-11087176	Chiricanine A	Arachis hypogaea	ajay yadav
C0236-5280666	Chrysoeriol	Arachis hypogaea	ajay yadav
C0237-9064	Cianidanol	Arachis hypogaea	ajay yadav
C0238-5281764	Chicoric acid	Arachis hypogaea	ajay yadav
C0239-5284371	codeine	Trachyspermum ammi	Koushalya S
C0240-6428423	cadinol	Trachyspermum ammi	Koushalya S
C0243-6429077	cis-Calamenene	Trigonella foenum-graecum	Dr. Gowtham HG
C0244-5280448	Calycosin	Trigonella foenum-graecum	Dr. Gowtham HG
C0245-442630	Carpaine	Trigonella foenum-graecum	Dr. Gowtham HG
C0246-442353	(-)-beta-Chamigrene	ocimum gratissum	Koushalya S
C0247-11276107	Cubebol	ocimum gratissum	Koushalya S
C0248-5315944	ciwujiatone	Grewia asiatica	Vasantharaja R
C0249-129720117	p-Coumaroyl glycolic acid	Grewia asiatica	Vasantharaja R
C0250-10155076	1-Caffeoylquinic acid	Grewia asiatica	Vasantharaja R
C0251-2758	1,8 cineole	Citrus limetta	Priyanka Gehlot
C0252-7794	Citronellal	Citrus limetta	Priyanka Gehlot
C0253-6616	Camphene	Citrus limetta	Priyanka Gehlot
C0254-2775	citropten (5,7-dimethoxycoumarin)	Citrus limon	Anjali
C0255-10398656	_x000B_α-cadinol	Citrus limon	Anjali
C0257-101690	Cycloleucalenol	Arachis hypogaea	ajay yadav
C0258-9548595	Citrostadienol	Arachis hypogaea	ajay yadav
C0259-12760132	Cycloartanol	Arachis hypogaea	ajay yadav
C0260-13920164	Cyclobranol	Arachis hypogaea	ajay yadav
C0261-10889	Cetyl palmitate	Annona squamosa	Dr. Gowtham HG
C0262-545593	1-Chloroheptacosane	Annona squamosa	Dr. Gowtham HG
C0263-33010	Cholesta-4,6-dien-3-ol, benzoate, (3.beta.)-	Annona squamosa	Dr. Gowtham HG
C0264-537081	Cycloeucalenol acetate	Annona squamosa	Dr. Gowtham HG
C0265-20511	Cyclohexane, eicosyl-	Annona squamosa	Dr. Gowtham HG
C0266-10911	Cyclohexasiloxane, dodecamethyl-	Annona squamosa	Dr. Gowtham HG
C0267-91693811	3-Cyclopentylpropionic acid, 2-dimethylaminoethyl ester	Annona squamosa	Dr. Gowtham HG
C0269-126963628	Crocin	Crocus sativus	Vasantharaja R
C0270-101662426	13-cis-Crocin	Crocus sativus	Vasantharaja R
C0271-10657	BETA-CADINENE	piper betle	Koushalya S
C0272-5280489	beta-carotene	piper betle	Koushalya S
C0273-68148	Chavicol	piper betle	Koushalya S
C0274-5458952	alpha-Crocetin	Crocus sativus	Vasantharaja R
C0280-30773	Cyanazine	Annona squamosa	Dr. Gowtham HG
C0281-24873431	3-O-Caffeoyloleanolic acid	Hippophae rhamnoides	ajay yadav
C0282-10579517	3-O-p-Coumaroyloleanolic acid	Hippophae rhamnoides	ajay yadav
C0283-5316120	2-o-trans-p-coumaroyl-maslinic acid	Hippophae rhamnoides	ajay yadav
C0284-580132	2-cyclopropylthiophene	Cypres rotundus	Monu
C0285-12302243	a-Calacorene	Cypres rotundus	Monu
C0286-10225	Cadalene	Cypres rotundus	Monu
C0287-101680	Calamanene	Cypres rotundus	Monu
C0288-101680	Camphene hydrate	Cypres rotundus	Monu
C0289-6429041	Caryophylla-3,8(13)-dien-5-α-ol	Cypres rotundus	Monu
C0291-61125	Caryophyllenol	Cypres rotundus	Monu
C0292-99856	Cyperene	Cypres rotundus	Monu
C0293-14076601	Cyperol	Cypres rotundus	Monu
C0294-12308615	Cyperotundone	Cypres rotundus	Monu
C0295-5281255	Corylifolinin	Psoralea corylifolia	Gourav
C0296-5280637	Cynaroside	Eclipta alba	Monu
C0297-5281707	Coumestrol	Eclipta alba	Monu
C0298-442461	(-)-3-Carene	Cymbopogon martinii	Vasantharaja R
C0299-330573	(-)-cis-Carveol	Cymbopogon martinii	Vasantharaja R
C0300-101977	D-Citronellol	Cymbopogon martinii	Vasantharaja R
C0301-10153	Corydine	Annona squamosa	Dr. Gowtham HG
C0302-7438	Carveol	Thymus vulgaris	Bhani Kongkham
C0303-14529	Para-cymen-8-ol	Thymus vulgaris	Bhani Kongkham
C0304-93073	Camphenilone	Thymus vulgaris	Bhani Kongkham
C0305-7463	Para cymene	Thymus vulgaris	Bhani Kongkham
C0306- 79044	2-carene	Thymus vulgaris	Bhani Kongkham
C0307-80792	Carvacrol acetate	Thymus vulgaris	Bhani Kongkham
C0308- 6432404	δ-Cadinene	Thymus vulgaris	Bhani Kongkham
C0309- 6616	Camphene	Thymus vulgaris	Bhani Kongkham
C0310-14529	p-Cymen-8-ol	Thymus vulgaris	Bhani Kongkham
C0311-94221	trans-Carveol	Thymus vulgaris	Bhani Kongkham
C0312- 19725	α-Copaene	Thymus vulgaris	Bhani Kongkham
C0313- 5281515	β-Caryophyllene	Thymus vulgaris	Bhani Kongkham
C0315- 1742210	Caryophyllene oxide	Thymus vulgaris	Bhani Kongkham
C0316-12302222	τ-Cadinol	Thymus vulgaris	Bhani Kongkham
C0318-9895	b-cyclocitral	Embilica officinalis	Monu
C0319-3083613	Capillene	Embilica officinalis	Monu
C0320-72284	Chebulinic acid	Embilica officinalis	Monu
C0322-66596196	Coahuilensol	Embilica officinalis	Monu
C0323-73568	Corilagin	Embilica officinalis	Monu
C0324-71308174	Chebulic acid	Terminalia arjuna	Gourav
C0325-101260929	Chebulanin	Terminalia arjuna	Gourav
C0326-442674	Chebulagic acid	Terminalia arjuna	Gourav
C0327-75644	Cyclopropylmethanol	Terminalia arjuna	Gourav
C0328-7965	Cyclohexanamine	Terminalia arjuna	Gourav
C0330-5365671	2-Chloroethyl linoleate	Hylocereus polyrhizus & H. undatus	Dr. Gowtham HG
C0331-1081	Citramalic acid	Hylocereus polyrhizus & H. undatus	Dr. Gowtham HG
C0332-457801	Clionasterol	Hylocereus polyrhizus & H. undatus	Dr. Gowtham HG
C0333-73568	Corilagin	Phyllanthus amarus	Shazia
C0334-5311498	Cyanocobalamin	Anacardium occidentale	ajay yadav
C0335-7413	Cyclohexane carboxylic acid	Anacardium occidentale	ajay yadav
C0336-11266523	Cardanol	Anacardium occidentale	ajay yadav
C0337-128861	Cyanidin	Anacardium occidentale	ajay yadav
C0338-134369	carpusin	Pterocarpus marsupium	Shazia
C0342-86291095	β-Cryptoxanthin palmitate	Anacardium occidentale	ajay yadav
C0343-6427543	Calarane	Valeriana jatamansi	Vasantharaja R
C0344-5280372	Coniferin	Valeriana jatamansi	Vasantharaja R
C0346-165258	Cryptomeridiol	Valeriana jatamansi	Vasantharaja R
C0347-44256718	Cyanidin 3,5-diglucoside	Saraca asoca	Shazia
C0348-442353	β-Camigrene	Anacardium occidentale	ajay yadav
C0349-11098630	Cardanol diene	Anacardium occidentale	ajay yadav
C0350-11266523	Cardanol triene	Anacardium occidentale	ajay yadav
C0351-5281852	Cardol monoene	Anacardium occidentale	ajay yadav
C0352-13259919	Cardol triene	Anacardium occidentale	ajay yadav
C0353-249925971	a-Copaene-11-ol	Ficus religiosa	Monu
C0355-10329	Coumaran	Ficus religiosa	Monu
C0356-520449	Cyclotetracosane	Ficus religiosa	Monu
C0357-9268	Cyclododecane	Hylocereus polyrhizus	Dr. Gowtham HG
C0358-13246	Cyclododecanone	Hylocereus polyrhizus	Dr. Gowtham HG
C0359-10399	Cycloheptanol	Hylocereus polyrhizus	Dr. Gowtham HG
C0360-5280489	𝛽beta-carotene	Mangifera indica	Priyanka Gehlot
C0361-1794426	3-O-caffeoyl-D-quinic acid	Solanum nigrum	Shazia
C0362-1794427	5-Caffeoylquinic acid	Solanum nigrum	Shazia
C0363-442971	alpha-Chaconine	Solanum nigrum	Shazia
C0364-338719	3-Chloroplumbagin	Plumbago zeylanica	Vasantharaja R
C0365-633072	Chitranone	Plumbago zeylanica	Vasantharaja R
C0366-24721256	Catapol	Picrorhiza kurroa	Vasantharaja R
C0367-6440892	6'-Cinnamoylcatalpol	Picrorhiza kurroa	Vasantharaja R
C0368-5281320	Cucurbitacin F	Picrorhiza kurroa	Vasantharaja R
C0369-270061	Cucurbitacin K	Picrorhiza kurroa	Vasantharaja R
C0370-5281322	Cucurbitacin O	Picrorhiza kurroa	Vasantharaja R
C0371-5280841	2-Coumarinate	Oroxylum indicum	Vasantharaja R
C0372-360253	Curcuphenol	Anacardium occidentale	ajay yadav
C0373-12302243	α-Calacorene	Anacardium occidentale	ajay yadav
C0374-82143	Cryptolepine	Sida cordifolia	Gourav
C0375-519857	1-epi-cubenol	Anacardium occidentale	ajay yadav
C0376-6428334	10-epi-cubenol	Anacardium occidentale	ajay yadav
C0377-13406892	(-)3-Carboxy-1,1-dimethyl-6,7-dihydroxy-1,2,3,4-tetrahydroisoquinoline	Mucuna pruriens	Gourav
C0378-129716305	(-)3-Carboxy-1,1-dimethyl-7,8-dihydroxy-1,2,3,4-tetrahydroisoquinoline	Mucuna pruriens	Gourav
C0379-6430754	10-epi- γ-eudesmol	Anacardium occidentale	ajay yadav
C0380-11083859	2-Cyclohexen-1-methanol	Foeniculum vulgare	Monu
C0381-102066426	Cadina-3,5-diene	Anacardium occidentale	ajay yadav
C0382-67526	Cyclohexadecane	Anacardium occidentale	ajay yadav
C0383-73160	Catechin	Eleusine coracana	Gourav
C0384-441457	Cathine	Foeniculum vulgare	Monu
C0385-21723990	Cedran-9-one;	Foeniculum vulgare	Monu
C0386-564747	Cis-(-)-2,4a,5,6,9a-Hexahydro-3,5,5,9-tetramethyl (1H)) benzocycloheptene	Foeniculum vulgare	Monu
C0387-366355	Cis-miyabenol C	Foeniculum vulgare	Monu
C0388-155626	Cis-p-2,8-Menthadienol	Foeniculum vulgare	Monu
C0389-325	Cumic alcohol	Glychrrizha glabra	Monu
C0390-13588	2-Cyclopenten-1-one	Eleusine coracana	Gourav
C0391-6577	Chloroacetyl chloride	Eleusine coracana	Gourav
C0392-11241	3-chloro-2-methyl-1-propene	Eleusine coracana	Gourav
C0393 -10555	1-chloro-2-methyl- 1-Propene	Eleusine coracana	Gourav
C0394-636403	Carbenoxolone	Glychrrizha glabra	Monu
C0395-16057860	Celidoniol	Lawsonia inermis	Monu
C0397-14158116	1-o-p-Coumaroyl-beta-d-glucose	Brassica oleracea	Vasantharaja R
C0398-69971	Cetyl vinyl ether	Coriandrum sativum	Dr. Gowtham HG
C0399-6386037	Citronellyl tiglate	Coriandrum sativum	Dr. Gowtham HG
C0400-7461	Crithmene	Coriandrum sativum	Dr. Gowtham HG
C0401-91748321	γ-2-cadinene	Anacardium occidentale	ajay yadav
C0402-534549	Cyclopentaneundecanoic acid	Cissus quadrangularia	Bhani Kongkham
C0403-11592917	clitorin	Clitoria ternatea	Bhani Kongkham
C0404-67524	Cyclotetradecane	Clitoria ternatea	Bhani Kongkham
C0405-5320250	(Z)-β-ocimene	Anacardium occidentale	ajay yadav
C0406-5281553	(E)-β-ocimene	Anacardium occidentale	ajay yadav
C0407-7612	2,4-Cyclopentadienide	Murraya koengii	Monu
C0408 -5458190	Catharanthine	Catharanthus roseus	Gourav
C0409-572048	3-Caren-10-al	Coriandrum sativum	Dr. Gowtham HG
C0410-439570	(-)-(R)-Carvone	Coriandrum sativum	Dr. Gowtham HG
C0411-8842	Beta-Citronellol	Coriandrum sativum	Dr. Gowtham HG
C0412-2758	1.8-cineole	Elettaria cardamomum	Shazia
C0413-7463	p-cymene	Elettaria cardamomum	Shazia
C0414-7439	carvone	Aframomum corrorima	Shazia
C0415-14529	p -cymen-8-ol	Aframomum corrorima	Shazia
C0416-91746604	Δ7-Campesterol	Prunus dulcis	ajay yadav
C0417-12760138	24-Methylencycloartanol	Prunus dulcis	ajay yadav
C0418 -5280666	Chrysoeriol	Areca catechu	Gourav
C0419 -10208	Chrysophanol	Areca catechu	Gourav
C0420 -15550385	Cyclo-(Leu-Tyr)	Areca catechu	Gourav
C0421-53996943	Cholesta-4,6-dien-3-ol	Allium cepa	Dr. Gowtham HG
C0422-129660864	9,19-Cyclolanost-24-en-3-ol	Allium cepa	Dr. Gowtham HG
C0423-12304104	Beta-costol	Murraya koengii	Monu
C0424-375144	Curryanine	Murraya koengii	Monu
C0425-1548943	Capsaicin	Datura stramonium	ajay yadav
C0426-1794427	Chlorogenic acid	Datura stramonium	ajay yadav
C0427-86895	Cuparene	Nigella sativa	Monu
C0428-566657	1,2-Cyclopentanedione	Allium cepa	Dr. Gowtham HG
C0429 -6616	Comphene	Cyperus rotundus	Gourav
C0430 -12303902	Copaene	Cyperus rotundus	Gourav
C0431 -2758	1,8-CINEOLE	Cyperus rotundus	Gourav
C0432 -9548708	Cadinane	Cyperus rotundus	Gourav
C0433 -119057281	(-)-Cyperenoic acid	Cyperus rotundus	Gourav
C0434 -311	Citric acid monohydrate	Artocarpus heterophyllus	Gourav
C0435 -5281766	4-p-Coumaroylquinic acid	Artocarpus heterophyllus	Gourav
C0436 -15595	Cyclododecanol	Ziziphus mauritiana	Gourav
C0437-11263281	Celogenamide A	Celosia argentea	ajay yadav
C0438-44566685	(E)-Cycloarta-23-ene-3beta-ol	Aloe barbadensis miller	Koushalya S
C0439 -1794427	Chlorogenic acid	Catharanthus roseus	Gourav
C0440-996	Copper(I)phenoxide	Aloe barbadensis miller	Koushalya S
C0441-588	creatinine	Aloe barbadensis miller	Koushalya S
C0442-14831162	Chiratenol	Swertia chirayita	Koushalya S
C0443-3084296	Citrusin C	Celosia argentea	ajay yadav
C0444-101788474	Cristatain	Celosia argentea	ajay yadav
C0445-53236073	Celosin G	Celosia argentea	ajay yadav
C0446-927642	Cochliophilin A	Celosia argentea	ajay yadav
C0447-11953905	Celosianin II	Celosia argentea	ajay yadav
C0448-6124299	Caffeoylmalic acid	Raphanus raphanistrum	Bhani Kongkham
C0450-12303203	Cyanidin-3-O-glucoside	Raphanus raphanistrum	Bhani Kongkham
C0451-11464648	Cyanidin-3-O-rhamnoside	Raphanus raphanistrum	Bhani Kongkham
C0452-131752380	Cyanidin-3-O-sophoroside-5-O-glucoside	Raphanus raphanistrum	Bhani Kongkham
C0453-6324923	Chrysophanein	Cassia fistula	ajay yadav
C0454-5281235	ß-Cryptoxanthin	Raphanus raphanistrum	Bhani Kongkham
C0455-12135	cinnamic acid amide	Chenopodium album	Bhani Kongkham
C0457-44420939	Coccineone B	Boerhaavia diffusa	ajay yadav
C0458-57506917	Caffeic anhydride	Ehretia obtusifolia	ajay yadav
C0459-24360	Camptothecin	Camptotheca acuminata	ajay yadav
C0460-446220	Cocaine	Erythroxylum novogranatense	ajay yadav
C0461-176079	Calenduloside E	Panax ginseng	Vasantharaja R
C0462-2551	Carbachol	Panax ginseng	Vasantharaja R
C0463-1548943	Capsaicin	Panax ginseng	Vasantharaja R
C0464-288	Carnitine	Panax ginseng	Vasantharaja R
C0465-439224	Carnosine	Panax ginseng	Vasantharaja R
C0466-13909684	Chikusetsusaponin iva	Panax ginseng	Vasantharaja R
C0467-5745	Cortisone acetate	Panax ginseng	Vasantharaja R
C0468-444041	beta-CYCLODEXTRIN	Panax ginseng	Vasantharaja R
C0469-25429	Carbendazim	papaver somniferum	Vasantharaja R
C0470-101729	Cyclolaudenol	papaver somniferum	Vasantharaja R
C0471-5459910	Codeinone	papaver somniferum	Vasantharaja R
C0472-12305360	Cycloartenone	papaver somniferum	Vasantharaja R
C0473-12039	Chorismic acid	vigna radiata	Vasantharaja R
C0474-44256739	Cyanidin 3-(3''-malonylglucoside)	Fragaria × ananassa	Priyanka Gehlot
C0475-131753191	Cyanidin-3-malonylglucosyl-5-glucoside	Fragaria × ananassa	Priyanka Gehlot
C0477-11172	Cyclononasiloxane, octadecamethyl	Cucumis melo	Priyanka Gehlot
C0478-519601	Cyclodecasiloxane, Eicosamethy	Cucumis melo	Priyanka Gehlot
C0479-5365671	2- Chloroethyl linoleat	Cucumis melo	Priyanka Gehlot
C0480-10712	Cellobiose	Allium cepa	Dr. Gowtham HG
C0481-643798	Citraconic acid	Allium cepa	Dr. Gowtham HG
C0482-537304	9,19-Cyclolanostan-3-ol, acetate, (3beta)-	Allium cepa	Dr. Gowtham HG
C0483-129857152	9,19-Cyclolanost-24-en-3-ol acetate	Allium cepa	Dr. Gowtham HG
C0490 -159055	(+)-Camphor	Catharanthus roseus	Gourav
C0494-10719	Chamazulene	Matricaria chamomilla	ajay yadav
C0495-91747197	(Chamomillol) (1S)-4,7-Dimethyl-1-propan-2-yl-3,4,4a,5,6,8a-hexahydro-2H-naphthalen-1-ol	Matricaria chamomilla	ajay yadav
C0496 -2758	1,8-Cineole $$ 2-Oxabicyclo[2.2.2]	Psidium guajava	Gourav
C0497 -10911	Cyclohexasiloxane, dodecamethyl-	Psidium guajava	Gourav
C0498 -442355	Alpha.-Copaene	Psidium guajava	Gourav
C0499 -5281515	Trans-Caryophyllene	Psidium guajava	Gourav
C0500 -12306059	Delta.-Cadinene	Psidium guajava	Gourav
C0501-10208	Chrysophanol	Frangula alnus	ajay yadav
C0508-12305412	beta-Cyclogeraniol-d5	Nelumbo nucifera	Vasantharaja R
C0509-280427	Cholest-5-en-3beta-ol, 4,4-dimethyl-	Abutilon indicum	Dr. Gowtham HG
C0510-629954	Corynan-17-ol, 10-methoxy-	Abutilon indicum	Dr. Gowtham HG
C0511-534623	Cyclopropaneoctanoic acid, 2-[(2-pentylcyclopropyl)methyl]-, methyl ester	Abutilon indicum	Dr. Gowtham HG
C0512-6441913	Coniferyl ferulate	Angelica sinensis	ajay yadav
C0513-72310	columbamine	Berberis aristata	Bhani Kongkham
C0514-57376818	Cyclopentasiloxane	Amaranthus viridis	Bhani Kongkham
C0515-441082	Conessine	Holarrhena pubescens	ajay yadav
C0516-101686	Conimine	Holarrhena pubescens	ajay yadav
C0517-22214027	Conessidine	Holarrhena pubescens	ajay yadav
C0518-12303831	Conessimine	Holarrhena pubescens	ajay yadav
C0520-12303820	Conarrhimine	Holarrhena pubescens	ajay yadav
C0521-531167	4-Chlorobenzoic acid, pent-2-en-4-ynyl ester	Polycarpaea corymbosa (L.)	Dr. Gowtham HG
C0522-123171	2-Chlorophenyl isothiocyanate	Polycarpaea corymbosa (L.)	Dr. Gowtham HG
C0523-833	DL-Citrulline	Polycarpaea corymbosa (L.)	Dr. Gowtham HG
C0524-5838	Cyclobarbital	Polycarpaea corymbosa (L.)	Dr. Gowtham HG
C0525-70258	4-Cyclopentene-1,3-dione	Polycarpaea corymbosa (L.)	Dr. Gowtham HG
C0526-534897	Cyclopropylamine, N-isobutylidene-	Polycarpaea corymbosa (L.)	Dr. Gowtham HG
C0527-76330309	Conckurchine	Holarrhena pubescens	ajay yadav
C0528 -593889	Cadala-1(10),3,8-triene	Psidium guajava	Gourav
C0529-28481	1H-Cyclopropa[a]naphthalene,1a,2,3,5,6,7,7a,7b-octahydro-1,1,7,7a-tetramethyl-,[1aR-(1aà,7à,7aà,7bà)]	Psidium guajava	Gourav
C0530-10909053	Catacerebroside B	Thespia populena	Monu
C0531-18397	Colchiceinamid	Gloriosa superba	Shazia
C0532-6167	colchicine	Gloriosa superba	Shazia
C0533-92763	Colchicoside	Gloriosa superba	Shazia
C0534-100188	Cornigerine	Gloriosa superba	Shazia
C0535-5283663	Chondrillasterol	Grangea maderaspatana	ajay yadav
C0536-5466638	(Centipedic acid)9-(3-Furyl)-6-methyl-2-(4-methyl-3-pentenyl)-2,6-nonadienoic acid	Grangea maderaspatana	ajay yadav
C0537-1742210	(-)-Caryophyllene oxide	Psidium guajava	Gourav
C0539-5281343	5, 7-dihydroxychromone,	Actinidia deliciosa	Priyanka Gehlot
C0540-9548702	Cedrane	Vetiveria zizanioides	Leena
C0541-6428370	Cyclocopacamphan-12-al	Vetiveria zizanioides	Leena
C0542-527162	Cyclocopacamphenol	Vetiveria zizanioides	Leena
C0543-342	m-cresol	Vetiveria zizanioides	Leena
C0544-335	o-cresol	Vetiveria zizanioides	Leena
C0545-2879	P-CRESOL	Vetiveria zizanioides	Leena
C0546-6432475	Carvotanacetone	Schinus molle	ajay yadav
C0547-6427071	2,5-Dimethoxy-p-cymene	Schinus molle	ajay yadav
C0550-12303065	Chlorogenin	Tribulus terrestris	Monu
C0551-8452	Cyclopentanone	Calotropis procera	Dr. Gowtham HG
C0552-101494955	Coagulansins A	Withania coagulans	Monu
C0553-101494956	Coagulansins B	Withania coagulans	Monu
C0555-101936450	Coagulin B	Withania coagulans	Monu
C0556-44562952	Coagulin C	Withania coagulans	Monu
C0557-15341418	Coagulin E	Withania coagulans	Monu
C0558-24941991	Coagulin F	Withania coagulans	Monu
C0559-24941992	Coagulin G	Withania coagulans	Monu
C0560-10553985	Coagulin H	Withania coagulans	Monu
C0561-15969311	Coagulin I	Withania coagulans	Monu
C0562-15968792	Coagulin J	Withania coagulans	Monu
C0563-15970528	Coagulin K	Withania coagulans	Monu
C0564-10770343	Coagulin O	Withania coagulans	Monu
C0565-10794094	Coagulin P	Withania coagulans	Monu
C0566-10100411	Coagulin Q	Withania coagulans	Monu
C0569-101936452	CoagulinD	Withania coagulans	Monu
C0570-10508451	CoagulinL	Withania coagulans	Monu
C0571-100920595	CoagulinM	Withania coagulans	Monu
C0572-100920596	CoagulinN	Withania coagulans	Monu
C0573-15977628	CoagulinR	Withania coagulans	Monu
C0574-1201543	Cuscohygrine	Withania coagulans	Monu
C0575-579875	Cyclobuta(1,2:3,4)dicyclooctene- 1,7(2H,6bH)-dione	Allamanda cathartica	Shazia
C0576-6429022	trans-Calamenene	Calotropis procera	Dr. Gowtham HG
C0577-13789	Canrenone	Calotropis procera	Dr. Gowtham HG
C0578-51136382	Carinatone	Justicia patentiflora	ajay yadav
C0579-10476659	Cilinaphthalide B	Justicia ciliata	ajay yadav
C0580-10462924	Ciliatoside A	Justicia ciliata	ajay yadav
C0581-5315828	Chinensinaphthol methyl ether	Justicia ciliata	ajay yadav
C0582-119458	Cleistanthin B	Justicia purpurea	ajay yadav
C0583-17100	3- Cyclohexene-1-methanol, à, à,4-trimethyl-,(S)-	Vernonia cinerea	Shazia
C0584-181105	Cacalol	Lactuca sativa	Vasantharaja R
C0589-72322	coptisine	Argemone mexicana	Bhani Kongkham
C0590-72616	cryptopine	Argemone mexicana	Bhani Kongkham
C0591-5117621	(+)-cheilanthifoline	Argemone mexicana	Bhani Kongkham
C0592-2703	chelerythrine	Argemone mexicana	Bhani Kongkham
C0593-5481969	cyclomorusin	Morus alba	Shazia
C0594-26049	Delta-3-Carene	Morus alba	Shazia
C0595-348159	caffeoylquinic acid isomer I	Morus alba	Shazia
C0596-101658822	Cyclomargenol	Bletilla striata	ajay yadav
C0597-11123746	5alpha-Cholestane, 3beta,5-dichloro-6beta-nitro-	Hybanthus enneaspermus	Dr. Gowtham HG
C0598-91740942	5alpha-Cyano-3alpha-formyl-3beta-methylcholestane	Hybanthus enneaspermus	Dr. Gowtham HG
C0599-519601	Cyclodecasiloxane, eicosamethyl-	Hybanthus enneaspermus	Dr. Gowtham HG
C0600-15579939	9-Cyclopropylnonanoic acid	Hybanthus enneaspermus	Dr. Gowtham HG
C0601-8834	Citronellyl propionate	Andrographis paniculata	Monu
C0602-16606	p-Cresyl glycidyl ether	Andrographis paniculata	Monu
C0603-101658823	Cyclomargenone	Bletilla striata	ajay yadav
C0604-101306728	Cycloneolitsol	Bletilla striata	ajay yadav
C0605-101306798	Cyclobalanone	Bletilla striata	ajay yadav
C0606-21592246	Cyclolaudenone	Bletilla striata	ajay yadav
C0607-637511	trans-cinnamaldehyde	Vanilla planifolia	Leena
C0609-985	Cetylic acid	Benincasa hispida	Shazia
C0613-7238	2-Chlorotoluene	Nyctanthes arbor-tristis	Dr. Gowtham HG
C0614-533294	Cyclopentanecarboxamide, N-(2-fluorophenyl)-	Nyctanthes arbor-tristis	Dr. Gowtham HG
C0615-6506221	5-Cyclohexadecen-1-one, (5E)-	Nyctanthes arbor-tristis	Dr. Gowtham HG
C0616-6246154	Coronaric acid	Moringa oleifera	Dr. Gowtham HG
C0617-6854	Carbazole	Moringa oleifera	Dr. Gowtham HG
C0618-606603	2,4,6-Cycloheptatrien-1-one, 2-hydroxy-7-methoxy-4-(1-methylethyl)-	Moringa oleifera	Dr. Gowtham HG
C0619-12836512	9H-Cyclopenta[a]pyrene	Moringa oleifera	Dr. Gowtham HG
D0001-11617	Diallyl sulfide (DAS)	Allium sativum	ajay yadav
D0002-16315	Diallyl trisulfide (DATS)	Allium sativum	ajay yadav
D0003-16590	Diallyl disulfide (DADS)	Allium sativum	ajay yadav
D0005-6427087	(2E, 4Z)-decadienal	Glychrrizha glabra	Monu
D0006-61875	(4E)-decenal	Glychrrizha glabra	Monu
D0007-44256897	Delphinidin3-(6''-malonylglucoside)	Citrus X sineusis	Priyanka Gehlot
D0008-5281708	Daidzein	Citrus X sineusis	Priyanka Gehlot
D0009-107971	Daidzin	Citrus X sineusis	Priyanka Gehlot
D0010-443650	Delphinidin 3-glucoside	Citrus X sineusis	Priyanka Gehlot
D0011-8148	Dibutylamine	Citrus X sineusis	Priyanka Gehlot
D0012-5354238	Dehydrozingerone	Zingiber officinale	ajay yadav
D0013-8550	Deserpidine	Rauvolfia serpentina (L.)	Dr. Gowtham HG
D0014-12072	Dihydrocarveol	Plectranthus amboinicus	Vasantharaja R
D0015-8175	Decanal	Zingiber officinale	ajay yadav
D0016-5317319	(Z)-7,11-dimethyl-3-methylene-1,6,10-dodecatriene	Eclipta alba	Monu
D0017-185772	2,3-dihydroxypropanamide	Hibiscus rosa-sinensis	Shazia
D0018-8215	Docosanoic acid	Rauvolfia tetraphylla (L.)	Dr. Gowtham HG
D0020-101405	2, 5 dimethoxy benzoquinone	Acorus calamus	Monu
D0021-22274848	2,3-dihydro-4,5,7-trimethoxy-1- ethyl-2-methyl-3-(2,4,5trimethoxy phenyl) indene.	Acorus calamus	Monu
D0023-94391	Dehydroabietic acid	Acorus calamus	Monu
D0025-177072	Dehydrofukinone	Acorus calamus	Monu
D0027-1713001	(E)-6,10-dimethyl-5,9-undecadien-2-one (geranylacteone)	Aegle marmelos	Monu
D0028-62385	Dehydro-p-cymene (p-cymene)	Aegle marmelos	Monu
D0032-5365823	Dehydronerolidol	Zingiber officinale	ajay yadav
D0033-7780	3,7-dimethylocta-2,6-dienyl acetate	Zingiber officinale	ajay yadav
D0034-562543	(2,3-Diphenylcyclopropyl)methyl phenyl sulfoxide	Plectranthus amboinicus	Vasantharaja R
D0036-158671	9-Demethylprotoemetinol	Alangium salviifolium (L.f.)	Dr. Gowtham HG
D0037-165003	Deoxytubulosine	Alangium salviifolium (L.f.)	Dr. Gowtham HG
D0038-23250609	Delphinidin 3-O-(2"-O-alpha-rhamnosyl-6"-O-malonyl)-beta-glucoside	Clitoria ternatea	Bhani Kongkham
D0039-21593552	Dihydroagarofuran	Santalum album	Shazia
D0040-617263	O-3,3-(di methylallyl) halfordinol	Aegle marmelos	Monu
D0041-14562693	de-O-methyllasiodiplodin	Areca catechu	Monu
D0042-3182	Dyphylline	Cissus quadrangularia	Bhani Kongkham
D0043-6708713	Dihydrocelastryl diacetate	Cissus quadrangularia	Bhani Kongkham
D0044-136346	Durohydroquinone	Plectranthus amboinicus	Vasantharaja R
D0045-5281780	3,4-Dicaffeoylquinic acid	Coffea arabica	Dr. Gowtham HG
D0046-6474310	3,5-Dicaffeoylquinic acid	Coffea arabica	Dr. Gowtham HG
D0047-6474309	4,5-Dicaffeoylquinic acid	Coffea arabica	Dr. Gowtham HG
D0050-21368	Damascenine	Artocarpus heterophyllus	Monu
D0052-5458714	Dihydromorin	Artocarpus heterophyllus	Monu
D0053-439533	Dihydroquercetin	Artocarpus heterophyllus	Monu
D0055-128853	Delphinidin	Punica granatum	Priyanka Gehlot
D0056-443650	Delphinidin-3-glucoside	Punica granatum	Priyanka Gehlot
D0057-10100906	Delphinidin 3, 5-diglucoside	Punica granatum	Priyanka Gehlot
D0058-5742590	Daucosterol	Punica granatum	Priyanka Gehlot
D0059-11850	Dulcitol	Citrullus lanatus	Priyanka Gehlot
D0060-5166299	Diethyl phosphate	Citrullus lanatus	Priyanka Gehlot
D0061-442023	Diterpenoid SP-II	Tinospora cordifolia	Bhani Kongkham
D0062-6047	L-dopa	Musa spp.	Dr. Gowtham HG
D0063-681	Dopamine	Musa spp.	Dr. Gowtham HG
D0064-101920881	Dehydrotomatine	Solanum lycopersicum	ajay yadav
D0065-440667	L-dehydroascorbic acid.	Lycopersicon esculentum	ajay yadav
D0066-6427110	(E)-4,8-Dimethyl-1,3,7-nonatriene	Syzygium aromaticum	Vasantharaja R
D0067-87209	1,4-DIOXANE	Withania somnifera	Leena
D0068-23266167	24,25-dihydrowithanolide D	Withania somnifera	Leena
D0069-23266158	27-Deoxy-14-hydroxywithaferin A	Withania somnifera	Leena
D0070-23266155	27-Deoxywithaferin A	Withania somnifera	Leena
D0071-5742590	Daucosterol	Withania somnifera	Leena
D0072-11008	DOTRIACONTANE	Bacopa monnieri	Leena
D0073-131751392	22-dihydrospinasterol	Beta Vulgaris var. altissima	ajay yadav
D0074-12137508	Delphinidin 3-arabinoside	Vaccinium oxycoccos	Dr. Gowtham HG
D0075-176440	Delphinidin 3-galactoside	Vaccinium oxycoccos	Dr. Gowtham HG
D0082-22311	Dipentene	Mentha arvensis	Shazia
D0083-3026	Dibutyl pthalate	Canna indica	Monu
D0084-32933	Dodecenyl succinic anhydride	Canna indica	Monu
D0085-6781	Diethyl phthalate	Camellia sinensis	Dr. Gowtham HG
D0087- 19309	2,5-dimethyl-4-hydroxy-3(2H)furanone	Cassia angustifolia	Monu
D0089-7875840(chemspider)	Desulphosiniqrin	Cassia angustifolia	Monu
D0091- 615367	8,9-Dehydro-9-formyl-cycloisolongifolene	Curcuma aromatica	Monu
D0092- 534683	Diepicedrene-1-oxide	Curcuma aromatica	Monu
D0093-5367639	Dihydrocostunolide	Curcuma aromatica	Monu
D0094- 577053	Dihydrocurcumene	Curcuma aromatica	Monu
D0095-19	2,3 dihydroxybenzoic acid	Cuminum cyminum	Bhani Kongkham
D0096-689043	3,4- dihydroxycinnamic acid	Cuminum cyminum	Bhani Kongkham
D0097-45933941	3’,5-dihydroxyflavone	Cuminum cyminum	Bhani Kongkham
D0098-12405	n-docosane	Berberis aristata	Bhani Kongkham
D0099-162933	Demethylmedicarpin	Arachis hypogaea	ajay yadav
D0100-10231	dillapiole	Trachyspermum ammi	Koushalya S
D0101-8182	Dodecane	Trachyspermum ammi	Koushalya S
D0107-5365071	Decane, 5,6-bis(2,2-dimethylpropylidene)-, (E,Z)-	Trigonella foenum-graecum	Dr. Gowtham HG
D0108-99474	Diosgenin	Trigonella foenum-graecum	Dr. Gowtham HG
D0109-12620	Docosanol	Grewia asiatica	Vasantharaja R
D0110-101274424	Dihydrodaidzein 7-O-glucuronide	Grewia asiatica	Vasantharaja R
D0111-74977035	Delphinidin-3-O-sambubioside	Grewia asiatica	Vasantharaja R
D0112-11126441	3,7-Dimethyl-2,4,6-octatrienal	Ocimum gratissum	Koushalya S
D0113-5281612	diosmetin	Citrus limon	Anjali
D0114-5281613	diosmin	Citrus limon	Anjali
D0115-72	3,4-Dihydroxybenzoic acid	Arachis hypogaea	ajay yadav
D0116-5283349	2,4-Decadienal, (E,E)-	Annona squamosa	Dr. Gowtham HG
D0117-6427087	2,4-Decadienal, (E,Z)-	Annona squamosa	Dr. Gowtham HG
D0118-92239	Decane, 3-methyl-	Annona squamosa	Dr. Gowtham HG
D0119-17835	Decane, 4-methyl-	Annona squamosa	Dr. Gowtham HG
D0120-93071	Decane, 5-methyl-	Annona squamosa	Dr. Gowtham HG
D0121-3026	Dibutyl phthalate	Annona squamosa	Dr. Gowtham HG
D0122-22555	2,2-Diethoxyacetophenone	Annona squamosa	Dr. Gowtham HG
D0123-8346	Dioctyl phthalate	Annona squamosa	Dr. Gowtham HG
D0124-74138	1-Docosene	Annona squamosa	Dr. Gowtham HG
D0125-91692902	Docosyl pentafluoropropionate	Annona squamosa	Dr. Gowtham HG
D0126-14256	Dodecanamide	Annona squamosa	Dr. Gowtham HG
D0127-35768	Dodecane, 2,6,11-trimethyl-	Annona squamosa	Dr. Gowtham HG
D0128-8183	1-Dodecene	Annona squamosa	Dr. Gowtham HG
D0133-28905	2,3-diethyl- 5-methylpyrazine	Arachis hypogaea	ajay yadav
D0134-5366074	(E)-β- damascenone	Arachis hypogaea	ajay yadav
D0142-126537	Dill-ether	Anethum graveolens	ajay yadav
D0143-443181	cis-Dihydrocarvone	Anethum graveolens	ajay yadav
D0144-6432474	Trans-Dihydrocarvone	Anethum graveolens	ajay yadav
D0145-10231	Dill apiole	Anethum graveolens	ajay yadav
D0146-15137988	4,4-Dimethylcholesterol	Annona squamosa	Dr. Gowtham HG
D0147-536434	5,9-Dimethyl-2-(1-methylethylidene)cyclodecanol	Annona squamosa	Dr. Gowtham HG
D0148-545303	7,9-Di-tert-butyl-1-oxaspiro[4.5]deca-6,9-diene-2,8-dione	Annona squamosa	Dr. Gowtham HG
D0149 -527499	D-fructose 1,3,4,5,6 pentakis-O-(trimethylsilyl)	Terminalia bellerica	Gourav
D0150-79096	1,3-Dimethylpyrazole	Cypres rotundus	Monu
D0151-5281708	Daidzein	Psoralea corylifolia	Gourav
D0152-203	Diureidoacetic acid	Cypres rotundus	Monu
D0154-5317319	(Z)-7,11-dimethyl-3-methylene-1,6,10-dodecatriene	Eclipta alba	Monu
D0155-11562458	Dasyscyphin C	Eclipta alba	Monu
D0156-5489605	Demethylwedelolactone	Eclipta alba	Monu
D0157-52648791	Demethylwedelolactone-7-glucoside	Eclipta alba	Monu
D0158-24473	Dihydrocarvone	Cymbopogon martinii	Vasantharaja R
D0159-90470395	Dihydroinunolide	Inula racemosa	Vasantharaja R
D0160-6451323	Dihydroisoalantolactone	Inula racemosa	Vasantharaja R
D0161-44559041	4-Deoxyannoreticuin	Annona squamosa	Dr. Gowtham HG
D0162-44559042	Cis-4-Deoxyannoreticuin	Annona squamosa	Dr. Gowtham HG
D0163- 6432474	trans-Dihydrocarvone	Thymus vulgaris	Bhani Kongkham
D0164- 6782	Diisobutyl phthalate	Thymus vulgaris	Bhani Kongkham
D0165-3026	Dibutyl phthalate	Thymus vulgaris	Bhani Kongkham
D0166-28453	2,6-Dimethyl undecane	Embilica officinalis	Monu
D0168-12309006	b-Damascenone-Z	Embilica officinalis	Monu
D0170-341	m-Digallic acid	Anacardium occidentale	ajay yadav
D0171-2733813	(S)-(+)-2',3'-Dideoxyribonolactone	Terminalia arjuna	Gourav
D0172-581007	4,6-dihydroxy-5-methylpyrimidine	Terminalia arjuna	Gourav
D0173-95652	4-hydroxydihydrofuran-2-one	Terminalia arjuna	Gourav
D0174-12405	Docosane	Hylocereus polyrhizus & H. undatus	Dr. Gowtham HG
D0175-162602	Dopamine quinine	Hylocereus polyrhizus & H. undatus	Dr. Gowtham HG
D0176-135438589	Dopaxanthin	Hylocereus polyrhizus & H. undatus	Dr. Gowtham HG
D0177-440221	1-O,6-O-Digalloyl-beta-D-glucose	Phyllanthus amarus	Shazia
D0178-19255	DOTRIACONTANOIC ACID	Phyllanthus amarus	Shazia
D0179-97120	Decyl ester	Anacardium occidentale	ajay yadav
D0181-5282073	7,4'-Dihydroxyflavone	Pterocarpus marsupium	Shazia
D0182-128853	Delphinidin chloride	Anacardium occidentale	ajay yadav
D0183-25485	Dipropylene glycol monomethyl ether	Pterocarpus marsupium	Shazia
D0191-523035	2,3-Dehydro-1,8-cineole	Artemisia annua	Koushalya S
D0192-65689	Didrovaltrate	Valeriana jatamansi	Vasantharaja R
D0193-44259639	3,5-Dihydroxy-7,3',4',5'-tetramethoxyflavone	Artemisia annua	Koushalya S
D0194-11002035	Dihydroselenedin	Valeriana jatamansi	Vasantharaja R
D0195-21606634	Dihydroatisine	Aconitum heterophyllum	Koushalya S
D0196-185591	Delphatines	Aconitum heterophyllum	Koushalya S
D0197-6781	Diethyl phthalate	Anacardium occidentale	ajay yadav
D0198-22003145	Dendrolasine	Ficus religiosa	Monu
D0200-6432173	Dihydroactinidiolide	Ficus religiosa	Monu
D0201-520628	Decyl trifluoroacetate	Hylocereus polyrhizus	Dr. Gowtham HG
D0202-446611	2,4-Dihydroxycinnamic acid	Solanum nigrum	Shazia
D0203-162401	Degalactotigonin	Solanum nigrum	Shazia
D0204-442739	Droserone	Plumbago zeylanica	Vasantharaja R
D0205-443353	10-Deoxygeniposidic acid	Picrorhiza kurroa	Vasantharaja R
D0206-31237	Dodecylbenzene	Picrorhiza kurroa	Vasantharaja R
D0207-9816931	Dihydrobaicalein	Oroxylum indicum	Vasantharaja R
D0208-16821	γ -dodecalactone	Anacardium occidentale	ajay yadav
D0209-3893	Dodecanoic acid	Anacardium occidentale	ajay yadav
D0210-11188	2,3-dihydroxypropyl ester	Anacardium occidentale	ajay yadav
D0211-5283345	E-2-decenal	Anacardium occidentale	ajay yadav
D0212-577209	1-(2,3-Dihydroindol-1-yl)-4-phenyl-butan-1,4-dione	Foeniculum vulgare	Monu
D0213-134612824	5,7-dihydroxy-3-isoprenyl flavone	Sida cordifolia	Gourav
D0214 -132278742	5-hydroxy-3-isoprenyl flavone	Sida cordifolia	Gourav
D0215-5459840	20-hydroxyecdysone	Sida cordifolia	Gourav
D0216-5312830	Alpha-dimorphecolic acid	Sida cordifolia	Gourav
D0217-637776	1,2-Dimethoxy-4-(1-propenyl)-benzene	Foeniculum vulgare	Monu
D0218-68126	1,2-Dimethoxy-4-methylbenzene	Foeniculum vulgare	Monu
D0219-6474640	1,3-O-dicaffeoylquinic acid	Foeniculum vulgare	Monu
D0220-9016	1,4-Dimethoxy-benzene	Foeniculum vulgare	Monu
D0221 -6089	N,N–dimethyltryptamine	Mucuna pruriens	Gourav
D0222-7809	1,4-dimethylbenzene	Anacardium occidentale	ajay yadav
D0223-608286	2-(4a,8-Dimethyl-2,3,4,4a,5,6-hexahydro-naphthalen-2-yl)-prop-2-en-1-ol	Foeniculum vulgare	Monu
D0224-6947002	2,2-dimethyl-3-phenylpropanoate	Foeniculum vulgare	Monu
D0225-5316905	n,n-dimethyltryptamine-n-oxide	Mucuna pruriens	Gourav
D0226-44146778	2,3-dihydropropylheptadec-5-onoate	Foeniculum vulgare	Monu
D0227-10505484	6-Deacetylnimbin	Azadirachta indica	Gourav
D0228-7250	2,4-Dimethyl-benzenamine	Foeniculum vulgare	Monu
D0229-5368821	2,6-Dimethyl-2,4,6-octatriene	Foeniculum vulgare	Monu
D0231-34296	2,4-Dimethylthiophene	Azadirachta indica	Gourav
D0232-91746670	Dihydroedulan I	Anacardium occidentale	ajay yadav
D0233-74292	Dodecanophenone	Anacardium occidentale	ajay yadav
D0234-5366552	Disulfide, methyl 1-propenyl	Azadirachta indica	Gourav
D0235-5365753	3,4-Dimethyl-1,5-cyclooctadiene	Foeniculum vulgare	Monu
D0236-12377	Dipropyl disulfide	Azadirachta indica	Gourav
D0237-12460013	5,5 Dimethyl-3-vinyl cyclohex-2-en-1-one	Foeniculum vulgare	Monu
D0238-521902	Disulfide, 1-methylpropyl propyl	Azadirachta indica	Gourav
D0239-22383	Dipropyl trisulfide	Azadirachta indica	Gourav
D0240-5370448	Di-1-propenyl sulfide	Azadirachta indica	Gourav
D0241-104285	Dipropyl tetrasulfide	Azadirachta indica	Gourav
D0242-84336	Dicyclopropyl carbinol	Foeniculum vulgare	Monu
D0243-5458880	Dillapional	Foeniculum vulgare	Monu
D0244-15714871	2,3- dihydro-3,5-dihydroxy-6-methyl-	Eleusine coracana	Gourav
D0245-11156616	5-(1,5-dimethyl-4-hexenyl)-2-methyl- (R)-,	Eleusine coracana	Gourav
D0246-679	Dimethyl Sulfoxide	Eleusine coracana	Gourav
D0247-6213	Dimethyl sulfone	Eleusine coracana	Gourav
D0248-11597485	5,8-dihydroxy-flavone-7-O-beta-D-glucuronide,	Glychrrizha glabra	Monu
D0249-8881	1,3-dichloro-propane	Eleusine coracana	Gourav
D0250-4284	Diethyltoluamide	Glychrrizha glabra	Monu
D0251-15600	Decane	Coriandrum sativum	Dr. Gowtham HG
D0252-8174	1-Decanol	Coriandrum sativum	Dr. Gowtham HG
D0253-5283345	(E)-2-Decenal	Coriandrum sativum	Dr. Gowtham HG
D0254-5354834	(Z)-2-Decenal	Coriandrum sativum	Dr. Gowtham HG
D0255-5362620	(Z)-4-Decenal	Coriandrum sativum	Dr. Gowtham HG
D0256-5364942	(E)-2-Decenol	Coriandrum sativum	Dr. Gowtham HG
D0257-5362798	(Z)-4-Decen-1-ol	Coriandrum sativum	Dr. Gowtham HG
D0258-5283292	(E)-5-Decen-1-ol	Coriandrum sativum	Dr. Gowtham HG
D0259-74247	Decyl decanoate	Coriandrum sativum	Dr. Gowtham HG
D0260-17152	Decyl ether	Coriandrum sativum	Dr. Gowtham HG
D0261-601369	Dibenzo[b,e]7,8-diazabicyclo[2.2.2]octa-2,5-diene	Coriandrum sativum	Dr. Gowtham HG
D0262-545963	1,54-Dibromotetrapentacontane	Coriandrum sativum	Dr. Gowtham HG
D0263-546041	3-(3,3-Dimethylbutyl)cyclohexanol	Coriandrum sativum	Dr. Gowtham HG
D0264-5366032	(3E)-2,2-Dimethyl-3-octene	Coriandrum sativum	Dr. Gowtham HG
D0265-5365836	3,7-Dimethyl-2-octen-1-ol	Coriandrum sativum	Dr. Gowtham HG
D0266-70825	3,5-Di-tert-butylphenol	Coriandrum sativum	Dr. Gowtham HG
D0267-5283361	2-Dodecenal	Coriandrum sativum	Dr. Gowtham HG
D0268-5364955	Z-2-Dodecenol	Coriandrum sativum	Dr. Gowtham HG
D0269-228182	Dodecyl chloroacetate	Coriandrum sativum	Dr. Gowtham HG
D0270-670	1,3-dihydroxy-2-propanone	Anacardium occidentale	ajay yadav
D0271-2969	n - Decanoic acid	Cissus quadrangularia	Bhani Kongkham
D0272-10100906	delphinidin-3, 5-diglucoside	Clitoria ternatea	Bhani Kongkham
D0273-5493095	delphinidin 3-neohesperidoside	Clitoria ternatea	Bhani Kongkham
D0274-6781	Diethylphthalate	Clitoria ternatea	Bhani Kongkham
D0275-11807698	(-)-Dioxibrassinin	Brassica oleracea	Vasantharaja R
D0276-5363207	(E)-2-decenyl acetate	Aframomum corrorima	Shazia
D0277-13893946	Dammaradienol	Prunus dulcis	ajay yadav
D0278-9548714	Dammarane	Panax ginseng	Vasantharaja R
D0279-4369270	Digitoxigenin	Panax ginseng	Vasantharaja R
D0280-11778432	Dihydropanaxacol	Panax ginseng	Vasantharaja R
D0281-148124	Docetaxel	Panax ginseng	Vasantharaja R
D0282-3100	Diphenhydramine	Panax ginseng	Vasantharaja R
D0283-8346	Dioctyl ester	Sesbania grandiflora	ajay yadav
D0284-14562693	de-O-methyllasiodiplodin	Areca catechu	Gourav
D0285-21769957	3-α, 6-β-ditigloyloxytropane	Datura stramonium	ajay yadav
D0287-626374	1,5-DIFORMYL-2,6-DIMETHOXYANTHRACENE	Murraya koengii	Monu
D0288-12540222	1-DIMETHYLAMINO-4-(2-CYANO-2-PHENYLETHENYL	Murraya koengii	Monu
D0289-75347	Decanamide	Allium cepa	Dr. Gowtham HG
D0290-15906	Diethanol disulfide	Allium cepa	Dr. Gowtham HG
D0291-6425103	1,2-Dimethoxy-4-(2-methoxyethenyl)benzene	Allium cepa	Dr. Gowtham HG
D0292-6428833	2,4-Dimethyl-5,6-dithia-2,7-nonadienal	Allium cepa	Dr. Gowtham HG
D0293-79828	Dimethyl tetrasulfide	Allium cepa	Dr. Gowtham HG
D0294-19310	Dimethyl trisulfide	Allium cepa	Dr. Gowtham HG
D0295-519389	4,7-Dimethylundecane	Allium cepa	Dr. Gowtham HG
D0296-519782	Davanone	Nigella sativa	Monu
D0298-6431106	Dihydrofarnesyl acetate	Nigella sativa	Monu
D0299-398941	Dithymoquinone	Nigella sativa	Monu
D0300-1068	Dimethyl sulfide	Allium cepa	Dr. Gowtham HG
D0301-79089	3,4-Dimethylthiophene	Allium cepa	Dr. Gowtham HG
D0302-3016	Diazepam	cyperus rotundus	Gourav
D0303-5280665	1,2-di-O-sinapoyl-beta-D-glucose	Artocarpus heterophyllus	Gourav
D0304-5492619	3,6-Dimethoxy-17-methyl-7,8-didehydro-4,5-epoxymorphinan	Ziziphus mauritiana	Gourav
D0305-54722209	2,6-dihexadecanoate	Ziziphus mauritiana	Gourav
D0306-73219	3,5-Di-tert-butyl-4-hydroxybenzaldehyde	Aloe barbadensis miller	Koushalya S
D0307-15922818	Delphinidin 3-(6-p-coumaroyl)glucoside	Catharanthus roseus	Gourav
D0308-149138	Danshenxinkun A	Aloe barbadensis miller	Koushalya S
D0309-9865117	Desmethyltocopherol	Aloe barbadensis miller	Koushalya S
D0310-5281653	1,8-Dihydroxy-2,6-dimethoxy-9H-xanthen-9-one	Swertia chirayita	Koushalya S
D0311-5378284	Decussatin	Swertia chirayita	Koushalya S
D0312-5281626	Demethylbellidifolin	Swertia chirayita	Koushalya S
D0313-4212	Dihydroxyanthraquinone	Cassia fistula	ajay yadav
D0314-5492231	Delphinidin-3-O-rutinoside	Raphanus raphanistrum	Bhani Kongkham
D0317-11850	Dulcitol	Salacia reticulata	Monu
D0318-5316800	1,5-Dihydroxy-3-methylanthraquinone	Cassia fistula	ajay yadav
D0319-12272224	2,5-dimethyl-7-methoxychromone	Cassia fistula	ajay yadav
D0320-7213	2,4-dihydroxybenzaldehyde	Cassia fistula	ajay yadav
D0321-11600642	Danshensu	Ehretia thyrsiflora	ajay yadav
D0322-17082	Didodecyl phthalate	Ehretia thyrsiflora	ajay yadav
D0323-79050	2,3-Dihydroxypropyl tetradecanoate	Ehretia thyrsiflora	ajay yadav
D0324-6537502	Digitonin	Panax ginseng	Vasantharaja R
D0325-10198044	2-Dehydro-L-gluconic acid	Allium cepa	Dr. Gowtham HG
D0326-7641	Di(2-ethylhexyl)adipate	Allium cepa	Dr. Gowtham HG
D0327-543423	1,2-15,16 Diepoxyhexadecane	Cucumis melo	Priyanka Gehlot
D0329-5368785	(E)-2,6-Dimethyl-5,7-octadien-2-ol	Psidium guajava	Gourav
D0333-30248	Dihydrocarvyl acetate	Syzygium cumini	Monu
D0334-821347	Dehydronuciferine	Nelumbo nucifera	Vasantharaja R
D0335-51106	Daurisoline	Nelumbo nucifera	Vasantharaja R
D0336-85821358	Dehydroanonaine	Nelumbo nucifera	Vasantharaja R
D0337-73400	Dauricine	Nelumbo nucifera	Vasantharaja R
D0338-550072	Dasycarpidan-1-methanol, acetate (ester)	Abutilon indicum	Dr. Gowtham HG
D0339-31256	Diacetone alcohol	Abutilon indicum	Dr. Gowtham HG
D0340-10329	2,3-Dihydrobenzofuran	Abutilon indicum	Dr. Gowtham HG
D0341-540437	(3a,10a-Dihydroxy-2,10-dimethyl-3,8-dioxo-4,6a,7,9,10,10b-hexahydrobenzo[e]azulen-5-yl)methyl acetate	Abutilon indicum	Dr. Gowtham HG
D0342-3732816	5-[[2-(Dimethylamino)ethylamino]methyl]-10,14-dimethyl-2,7-dioxatetracyclo[8.4.0.01,3.04,8]tetradecan-6-one	Abutilon indicum	Dr. Gowtham HG
D0343-21019	2,3-Dimethyl-2-pentanol	Abutilon indicum	Dr. Gowtham HG
D0344-533652	6',6'-Dimethylspiro[1,3-dioxane-4,4'-bicyclo[3.1.1]hept-2-ene]	Abutilon indicum	Dr. Gowtham HG
D0345-99931	1,2-Dipalmitoyl-rac-glycerol	Abutilon indicum	Dr. Gowtham HG
D0346-17885	Disperse red 11	Abutilon indicum	Dr. Gowtham HG
D0347-5363109	13-Docosenoic acid, methyl ester	Abutilon indicum	Dr. Gowtham HG
D0348-10911	Dodecamethylcyclohexasiloxane	Amaranthus viridis	Bhani Kongkham
D0349-631067	Dibenz[a,c]cycloheptan-9-amine	Amaranthus viridis	Bhani Kongkham
D0350-9338	2,6- Dihydroxybenzoic acid	Amaranthus viridis	Bhani Kongkham
D0351-136916	1,2-Diphenyltetramethyldisilane	Amaranthus viridis	Bhani Kongkham
D0352-91717406	2,5-Difluorobenzoic acid, 4-dodecyl ester	Polycarpaea corymbosa (L.)	Dr. Gowtham HG
D0353-22295562	25,26-Dihydroelasterol	Polycarpaea corymbosa (L.)	Dr. Gowtham HG
D0354-547679	Dimethyl 2-oxomalonate	Polycarpaea corymbosa (L.)	Dr. Gowtham HG
D0355-7818	1,4-Dimethylpiperazine	Polycarpaea corymbosa (L.)	Dr. Gowtham HG
D0356-136444	1,3-Dioxane, 2-methyl-	Polycarpaea corymbosa (L.)	Dr. Gowtham HG
D0357-5284507	1,6,10-Dodecatrien-3-ol,3,7,11-trimethyl-, (E)-	Psidium guajava	Gourav
D0358-20489	5, 8-dihydroxy-7-methoxyflavone	Thespia populena	Monu
D0359-23757	2-Demethylcolchicine	Gloriosa superba	Shazia
D0360-100173	2,3-Dimethylcolchicine	Gloriosa superba	Shazia
D0361-101609250	3-O-Demethyl-N-formyldesacetyl-beta-lumicolchicine	Gloriosa superba	Shazia
D0362-92871	16-dehydropregnenolone	Hemidesmus indicus	Leena
D0363-91751314	3'-dihydrocinnamoylindicine	Vetiveria zizanioides	Leena
D0364-102706	(Dihydrotagetone) 2,6-Dimethyloct-7-en-4-one	Schinus molle	ajay yadav
D0365-12844	δ-dodecalactone	Prunus persica	Gourav
D0366-12844	γ-dodecalactone	Prunus persica	Gourav
D0367-2786702	N-demethylricinine	Ricinus communis	Leena
D0368-44257614	5, 2′-dihydroxy-7-methoxy-6, 8-dimethylflavone	Triantheum portulacastrum	Monu
D0369-56683359	5, 7-dihydroxy-6, 8dimethylchromone	Triantheum portulacastrum	Monu
D0371-13656289	1,1-Dichloro-2-dodecanol	Calotropis procera	Dr. Gowtham HG
D0372-6403	2,2-Dimethylbutane	Calotropis procera	Dr. Gowtham HG
D0373-520991	3,3-Dimethylheptane	Calotropis procera	Dr. Gowtham HG
D0374-7792	3,7-Dimethyloctan-1-ol	Calotropis procera	Dr. Gowtham HG
D0375-8554	Dimethyl phthalate	Calotropis procera	Dr. Gowtham HG
D0376-100492	Diphyllin	Justicia procumbens	ajay yadav
D0377-11431539	decanoic acid,ethyl ester	Allamanda cathartica	Shazia
D0378-15559380	1-deoxy-d-mannitol	Allamanda cathartica	Shazia
D0379-6425573	6,7-dimethylthieno (2,3-b) quinolin-3-ylamine	Allamanda cathartica	Shazia
D0380-11624161	14- Deoxyandrographolide	Andrographis paniculata	Monu
D0381-5708351	14-Deoxy 11,12-didehydroandrographolide	Andrographis paniculata	Monu
D0382-101593061	14-deoxy-11- oxoandrographolide	Andrographis paniculata	Monu
D0383-44575271	14-Deoxy-11,12-didehydroandrographiside	Andrographis paniculata	Monu
D0384-91884987	14-Deoxy-11-hydroxyandrographolide	Andrographis paniculata	Monu
D0385-38350572	14-Deoxy-12-hydroxyandrographolide	Andrographis paniculata	Monu
D0386-10473975	14-Deoxy-12-methoxyandrographolide	Andrographis paniculata	Monu
D0387-637300	14-Deoxy-15-isopropylidene-11,12-didehydroandrographolide	Andrographis paniculata	Monu
D0388-660	3,4-Dihydrocoumarin	Calotropis procera	Dr. Gowtham HG
D0389-3108	Dipyridamole	Calotropis procera	Dr. Gowtham HG
D0390-10347622	Diphyllin apioside-5-acetate	Justicia procumbens	ajay yadav
D0391-5366124-	9(11)-Dehydroergosteryl benzoate	Vernonia cinerea	Shazia
D0392-238540	Dodecane,2,2,4,9,11,11-hexamethyl-	Vernonia cinerea	Shazia
D0393-9550	Diazomethane	Lactuca sativa	Vasantharaja R
D0394-73118	Diasesartemin-(+)	Lactuca sativa	Vasantharaja R
D0395-6438143	Dehydrocurvularin	Lactuca sativa	Vasantharaja R
D0396-10819499	Dactylorhin A	Bletilla striata	ajay yadav
D0397-3083983	dehydrocorydalmine	Argemone mexicana	Bhani Kongkham
D0398-5742590	(Dancosterol) Sitogluside	Bletilla striata	ajay yadav
D0399-101902413	dihydrocoptisine	Argemone mexicana	Bhani Kongkham
D0400-11187204	4-(4-Hydroxy-benzyl)-3-[2-(3-hydroxy-phenyl)-ethyl]-5-methoxy-phenol	Bletilla striata	ajay yadav
D0401-485077	dihydrochelerythrine	Argemone mexicana	Bhani Kongkham
D0402-29435	1-deoxynojirimycin (DNJ)	Morus alba	Shazia
D0403-451991	1,4-dideoxy-1,4-imino-D-arabinitol	Morus alba	Shazia
D0404-446222	1,4-dideoxy-1,4-imino-D-ribitol	Morus alba	Shazia
D0405-10538117	3,5-dimethoxybibenzyl	Bletilla striata	ajay yadav
D0406-28459	2,2-dimethyldecane	Morus alba	Shazia
D0407-7237	1,2-dimethylbenzene	Morus alba	Shazia
D0408-13552	2,2-dimethyl-1-propanol acetate	Morus alba	Shazia
D0409-7302	Dihydro-2(3H)-Furanone	Morus alba	Shazia
D0410-501640	N-Nonyldeoxynojirimycin	Morus alba	Shazia
D0411-6474640	dicaffeoylquinic acid I	Morus alba	Shazia
D0412-44572330	3,5-dimethoxyphenanthrene-2,7-diol	Bletilla striata	ajay yadav
D0413-158976	1,5-dimethoxyphenanthrene-2,7-diol	Bletilla striata	ajay yadav
D0414-158975	2,7-dihydroxy-3,4-dimethoxyphenanthrene	Bletilla striata	ajay yadav
D0415-442702	4,7-dihydroxy-2-methoxy-9,10-dihydrophenanthrene	Bletilla striata	ajay yadav
D0416-537583	9-Desoxo-9-x-acetoxy-3,8,12-tri-O-acetylingol	Hybanthus enneaspermus	Dr. Gowtham HG
D0417-536275	9-Desoxo-9-xi-hydroxy-3,7,8,9,12-pentaacetate ingol	Hybanthus enneaspermus	Dr. Gowtham HG
D0418-5271570	Dibutyl fumarate	Hybanthus enneaspermus	Dr. Gowtham HG
D0419-541085	Diethyl 15-acetyloxy-2,16-dimethyl-6-oxopentacyclo[9.7.0.02,8.03,5.012,16]octadecane-4,4-dicarboxylate	Hybanthus enneaspermus	Dr. Gowtham HG
D0420-537036	17-(1,5-Dimethylhexyl)-10,13-dimethylhexadecahydrocyclopenta[a]phenanthrene-3,5,6-triol	Hybanthus enneaspermus	Dr. Gowtham HG
D0421-565253	2,6-Dimethyl-7-octen-3-ol	Hybanthus enneaspermus	Dr. Gowtham HG
D0422-3772977	2,4-Dinitrophenylhydrazine	Hybanthus enneaspermus	Dr. Gowtham HG
D0423-590937	1,3-Dioxolane-2-heptanenitrile, alpha-methyl-delta-oxo-2-phenyl-	Hybanthus enneaspermus	Dr. Gowtham HG
D0424-69224	4,6-Di-tert-butyl-o-cresol	Hybanthus enneaspermus	Dr. Gowtham HG
D0425-7311	2,4-Di-tert-butylphenol	Hybanthus enneaspermus	Dr. Gowtham HG
D0426-5362672	6,9,12,15-Docosatetraenoic acid, methyl ester	Hybanthus enneaspermus	Dr. Gowtham HG
D0427-53445377	Dodecanoic acid;propane-1,2,3-triol	Hybanthus enneaspermus	Dr. Gowtham HG
D0428-10473975	14‐deoxy‐12‐methoxyandrographolide	Andrographis paniculata	Monu
D0431-93321	DODECYL-B-D-GLUCOPYRANOSIDE	Andrographis paniculata	Monu
D0432-12586	1,3-Dioxalane	Gymnem sylvestre	Monu
D0433-70949	2,5-dihydroxybenzaldehyde	Vanilla planifolia	Leena
D0434-8655	3,5-dimethoxy-4-hydroxybenzaldehyde (syringaldehyde, 5-methoxyvanillin)	Vanilla planifolia	Leena
D0435-522517	dihydroedulan II	Vanilla planifolia	Leena
D0436-12111	4,4’-dihydroxydiphenylmethane	Bletilla striata	ajay yadav
D0437-73067510	4,8-Dihydroxysesamin	Gmelina arborea	Shazia
D0438-104322472	17-[(5R)-5,6-dimethylheptan-2-yl]-10,13-dimethyl-	Gmelina arborea	Shazia
D0439-44146778	2,3‑Dihydroxypropyl oleate	Benincasa hispida	Shazia
D0440-605777	(2,4‑ditert‑butylphenyl)‑5‑hydroxypentanoate	Benincasa hispida	Shazia
D0441536940	1,2-diethyl cyclohexadecane	Benincasa hispida	Shazia
D0442-9826051	2,3‑dihydroxypropyl ester	Benincasa hispida	Shazia
D0443-15114468	2,3-dihydro,3,5-dihydroxy-6-methyl-(4H)-pyran-4-one	Luffa acutangula	Shazia
D0444-5377675	3-Dimethylamino-2-(-4-chlorophenyl)-thioacrylic acid,	Luffa acutangula	Shazia
D0445-520470	2,5-Dimethyl-2,5-dihydroperoxyhexane	Nyctanthes arbor-tristis	Dr. Gowtham HG
D0446-79983	2,5-Di-tert-butylphenol	Nyctanthes arbor-tristis	Dr. Gowtham HG
D0447-605467	6-(Diethylamino)benzofuran-3(2H)-one	Nyctanthes arbor-tristis	Dr. Gowtham HG
D0448-596144	3-(2,4-Dinitrophenyl)-2H-chromen-2-one	Nyctanthes arbor-tristis	Dr. Gowtham HG
D0449-630999	4-[(3,5-Ditert-butyl-4-hydroxyphenyl)methyl]-2,6-dimethylphenol	Nyctanthes arbor-tristis	Dr. Gowtham HG
D0450-7041	2,6-Dimethoxyphenol	Abutilon pannosum	Dr. Gowtham HG
D0451-552269	{2,2-Dimethyl-5-[2-(2-trimethylsilylethoxymethoxy)propyl][1,3]dioxolan-4-yl}methanol	Abutilon pannosum	Dr. Gowtham HG
D0452-532651	1-Dimethylvinylsilyloxy-3-methylbenzene	Abutilon pannosum	Dr. Gowtham HG
D0453-5281162	(E,Z)-2,4-decadienoic acid,ethyl ester	Pyrus communis	Shazia
D0454-545603	2,6-dimethyl heptadecane	Pyrus communis	Shazia
D0455-12203	4-decanone	Pyrus communis	Shazia
D0456-80165	6-dodecanone	Pyrus communis	Shazia
D0457-6548	3,7-dimethyl-3-octanol	Pyrus communis	Shazia
D0458-560136	2,3-dimethyl-3-decanol	Pyrus communis	Shazia
D0459-D0459	2,2-dimethylpropionic acid, hexadecyl ester	Pyrus communis	Shazia
D0460-32241	2,6-Di(propan-2-yl)naphthalene	Lagenaria siceraria	Shazia
D0461-612605	4,8a-Dimethyl-6-(prop-1-en-2-yl)-3,5,6,7,8,8a hexahydronaphthalen-2(1H)-one	Lagenaria siceraria	Shazia
D0462-10327	1,3-Dihydro-2-benzofuran	Lagenaria siceraria	Shazia
D0463-6474640	1,3-Dicaffeoylquinic acid	Moringa oleifera	Dr. Gowtham HG
D0464-101794624	2-[4-[(2S,3R,4R,5S,6S)-3,5-Dihydroxy-6-methyl-4-[(2S,3R,4S,5S,6R)-3,4,5-trihydroxy-6-(hydroxymethyl)oxan-2-yl]oxyoxan-2-yl]oxyphenyl]acetamide	Moringa oleifera	Dr. Gowtham HG
D0465-5316803	1,7-Dihydroxy-2,3-methylenedioxyxanthone	Moringa oleifera	Dr. Gowtham HG
D0466-7986	Dibutyl sebacate	Moringa oleifera	Dr. Gowtham HG
D0467-101842324	(10E,12E,14E)-9,16-Dihydroxy 10,12,14-octadecatrienoic acid	Moringa oleifera	Dr. Gowtham HG
D0468-77535	3,4-Dihydroxy-5-methoxybenzaldehyde	Moringa oleifera	Dr. Gowtham HG
D0469-69718	3,5-Dimethoxybenzyl alcohol	Moringa oleifera	Dr. Gowtham HG
D0470-79832	3,4-Dimethoxybenzylamine	Moringa oleifera	Dr. Gowtham HG
D0471-597463	1-(2,5-Dimethoxyphenyl)-1-butanol	Moringa oleifera	Dr. Gowtham HG
D0472-540173	Dimethyl 4-acetamidophthalate	Moringa oleifera	Dr. Gowtham HG
D0473-606599	5,7-Dimethyl-1,3-diazaadamantan-6-one Hydrazone	Moringa oleifera	Dr. Gowtham HG
E0001-7127	Eugenol methyl ether	Illicium verum	ajay yadav
E0002-8815	Estragole	Illicium verum	ajay yadav
E0006-6918391	Beta- Elemene	Citrus X sineusis	Priyanka Gehlot
E0007-72277	(-) Epigallocatechin	Symplococus racemosa	Monu
E0008-443639	(-)-Epiafzelechin	Symplococus racemosa	Monu
E0009-72276	(-)Epicatechin	Phyllantus neruri	Monu
E0010-65056	(-)Epicatechin-3-gallate	Phyllantus neruri	Monu
E0011-65064	(-)-Epigallocatechin-3-Ogallate	Phyllantus neruri	Monu
E0012-6428329	(1α, 10α)-Epoxy-amorph- 4-ene	Glychrrizha glabra	Monu
E0013-5351516	(3b,5a,8a,22E) 5,8-epidioxy-ergosta-6,22-dien-3-ol	Foeniculum vulgare	Monu
E0014-6918391	Beta-elemene	Zingiber officinale	ajay yadav
E0015- 25674	Ethionine	Zingiber officinale	ajay yadav
E0016-11858788	Epiglobulol	Zingiber officinale	ajay yadav
E0017-10930068	(2S)-eriodictyol 7-O-(6'-O-galloyl)-b-d-glucopyranoside	Embilica officinalis	Monu
E0018-71330551	Ethanimidic acid	Hibiscus rosa-sinensis	Shazia
E0019-66071	N-Ethyl ethylenediamine	Hibiscus rosa-sinensis	Shazia
E0020-637776	(E)-methyl isoeugenol	Acorus calamus	Monu
E0021-10248	Elemicine	Acorus calamus	Monu
E0022-7000209	Epieudesmin	Acorus calamus	Monu
E0023-591309	Epishyobunone	Acorus calamus	Monu
E0024-637758	Ethyl Cinnamate	Aegle marmelos	Monu
E0025-534994	2,3-epoxygerianial	Zingiber officinale	ajay yadav
E0027-10219	Emetine	Alangium salviifolium (L.f.)	Dr. Gowtham HG
E0028-5283662	Episterol	Alangium salviifolium (L.f.)	Dr. Gowtham HG
E0029-13001	1-eicosyne	Cissus quadrangularia	Bhani Kongkham
E0030-2758	Eucalyptol	Plectranthus amboinicus	Vasantharaja R
E0031-3314	Eugenol	Plectranthus amboinicus	Vasantharaja R
E0032-7945	ETHYL ISOVALERATE	Ocimum tenuiflorum	Koushalya S
E0033-5283637	Ergost-5-en-3beta-ol	Cissus quadrangularia	Bhani Kongkham
E0034-12978153	Elemol acetate	Alternanthera pungens	Dr. Gowtham HG
E0035-91457	Beta-Eudesmol	Alternanthera pungens	Dr. Gowtham HG
E0036-6427498	epi-cis-beta-santalol	Santalum album	Shazia
E0037-85320720	exo-norbicycloekasantalal	Santalum album	Shazia
E0038-62465	4-Ethyl-2-methoxyphenol	Santalum album	Shazia
E0039-11106484	Epi-beta-Santalene	Santalum album	Shazia
E0040- 6475145	5,8-epidioxiergosta-6,22-dien-3β-ol	Areca catechu	Monu
E0041-2721426	Epimanoyl oxide	Origanum vulgare	ajay yadav
E0042-97981	Ethyl N-methylpiperidine-3-carboxylate	Areca catechu	Monu
E0043-57403796	Epoxyconiferyl alcohol	Areca catechu	Monu
E0044-69188	Ethyl nicotinate	Areca catechu	Monu
E0046-12046149	Epicubenol	Plectranthus amboinicus	Vasantharaja R
E0047-549368	1,4-Eicosadiene	Plectranthus amboinicus	Vasantharaja R
E0048-8365	Ethyl salicylate	Plectranthus amboinicus	Vasantharaja R
E0049-440735	Eriodictyol	Plectranthus amboinicus	Vasantharaja R
E0050-5281417	Esculetin-C-hexoside	Artocarpus heterophyllus	Monu
E0051-5281855	Ellagic acid	Punica granatum	Priyanka Gehlot
E0052-10026656	Eschweilenol C	Punica granatum	Priyanka Gehlot
E0053-5488919	Ellagic acid, 3,3′-di-O-methyl	Punica granatum	Priyanka Gehlot
E0054-5281860	Ellagic acid, 3,3′, 4′-tri-O-methyl	Punica granatum	Priyanka Gehlot
E0055-13915428	3-O-methylellagic acid	Punica granatum	Priyanka Gehlot
E0056-114627	Eriodictyol 7-O-neohesperidoside	Punica granatum	Priyanka Gehlot
E0057-5870	Estrone	Punica granatum	Priyanka Gehlot
E0058-5757	Estradiol	Punica granatum	Priyanka Gehlot
E0059-5756	Estriol	Punica granatum	Priyanka Gehlot
E0061-72276	(-) Epicatechin	Tinospora cordifolia	Bhani Kongkham
E0062-10887728	Esculeoside A	Lycopersicon esculentum	ajay yadav
E0063-3083581	Eugenitin	Syzygium aromaticum	Vasantharaja R
E0064-10189	Eugenin	Syzygium aromaticum	Vasantharaja R
E0064-5459840	ecdysterone	Tinospora cordifolia	Bhani Kongkham
E0065-4330530	3,7-epoxycaryophyllan-6-one	Canna indica	Monu
E0066-7136	Eugenol acetate	Syzygium aromaticum	Vasantharaja R
E0067-21116218	Ergost-7-en-3β-ol	Beta Vulgaris var. altissima	ajay yadav
E0068-10033935	Ellagitannin	Vaccinium oxycoccos	Dr. Gowtham HG
E0069- 5282184	Ethyl linoleate	Canna indica	Monu
E0070-12920409	(+)-1,2-Epoxyneomenthyl acetate	Mentha arvensis	Shazia
E0071-6432005	Gamma-eudesmol	Canna indica	Monu
E0072-637517	Elaidic acid	Camellia sinensis	Dr. Gowtham HG
E0074-521240	Elsholtzia ketone	Curcuma aromatica	Monu
E0075-11858788	Epiglobulol	Curcuma aromatica	Monu
E0076- 100572	Eremanthin	Curcuma aromatica	Monu
E0077-6432648	Eudesma-3,7(11)-diene	Curcuma aromatica	Monu
E0078-572127	2-ethylidene-6-methyl-3,5-heptadienal	Cuminum cyminum	Bhani Kongkham
E0079-92138	elemol	Trachyspermum ammi	Koushalya S
E0080-12046149	Epi-Cubenol	Ocimum gratissum	Koushalya S
E0081-91457	beta-Eudesmol	Ocimum gratissum	Koushalya S
E0082-6432005	gamma-Eudesmol	Ocimum gratissum	Koushalya S
E0083-101761	Erythrodiol	Grewia asiatica	Vasantharaja R
E0084-76959109	Epigallocatechin-7-glucuronide	Grewia asiatica	Vasantharaja R
E0085-83489	eriocitrin	Citrus limon	Anjali
E0086-440735	eriodiktyol	Citrus limon	Anjali
E0087-56927990	7-epi-sesquithujene	Citrus limon	Anjali
E0088-9946625	epoxybergamottin	Citrus limon	Anjali
E0089-6427307	24- ethyllophenol	Arachis hypogaea	ajay yadav
E0090-24020	Ethyl 2-methylbutanoate	Arachis hypogaea	ajay yadav
E0091-7945	Ethyl 3-methylbutanoate	Arachis hypogaea	ajay yadav
E0092-8222	Eicosane	Annona squamosa	Dr. Gowtham HG
E0093-10467	Eicosanoic acid	Annona squamosa	Dr. Gowtham HG
E0094-9815668	Ethyl alpha-D-glucopyranoside	Annona squamosa	Dr. Gowtham HG
E0095-7636	2-Ethylhexyl acrylate	Annona squamosa	Dr. Gowtham HG
E0096-8122	Ethyl stearate	Annona squamosa	Dr. Gowtham HG
E0103-22201	2,5-ethyl-3-dimethylpyrazine	Arachis hypogaea	ajay yadav
E0111-8109	3-Ethoxypropanol	Annona squamosa	Dr. Gowtham HG
E0112-29774	Ethyl 2,3-epoxybutyrate	Annona squamosa	Dr. Gowtham HG
E0113-12366	Ethyl palmitate	Annona squamosa	Dr. Gowtham HG
E0114-235206	Ethyl-dodecanoate	Hippophae rhamnoides	ajay yadav
E0115-107689	Espiritin	Cypres rotundus	Monu
E0117-73015594	Eudesma-2,4,11-triene	Cypres rotundus	Monu
E0118-10079039	Eclalbasaponin I	Eclipta alba	Monu
E0119-101243987	Eclalbasaponin II	Eclipta alba	Monu
E0120-10418425	Eclalbasaponin III	Eclipta alba	Monu
E0122-102446073	Eclalbasaponin IX	Eclipta alba	Monu
E0125-102446071	Eclalbasaponin VII	Eclipta alba	Monu
E0126-102446072	Eclalbasaponin VIII	Eclipta alba	Monu
E0127-102446074	Eclalbasaponin X	Eclipta alba	Monu
E0130-10692897	Ecliptalbine	Eclipta alba	Monu
E0132-102004874	Ecliptasaponin D	Eclipta alba	Monu
E0134-155040	Eicosyl ester	Eclipta alba	Monu
E0135-5365675	Ethanol,2(9,12-octadecadienyloxy)	Eclipta alba	Monu
E0136-11019992	alpha.-Elemene	Inula racemosa	Vasantharaja R
E0137-6432005	γ-Eudesmol	Thymus vulgaris	Bhani Kongkham
E0138- 8222	Eicosane	Thymus vulgaris	Bhani Kongkham
E0140-119058016	Emblicanin A	Embilica officinalis	Monu
E0141-119058017	Emblicanin B	Embilica officinalis	Monu
E0143-7165	Ethyl benzoate	Embilica officinalis	Monu
E0144-637758	Ethyl cinnamate-E-	Embilica officinalis	Monu
E0145-12366	Ethyl hexadecanoate	Embilica officinalis	Monu
E0146-21840377	Evaline	Anacardium occidentale	ajay yadav
E0147-6441416	Ergosta-4,6,8(14),22-tetraen-3-one	Hylocereus polyrhizus & H. undatus	Dr. Gowtham HG
E0148-11830997	Epibubbialine	Phyllanthus amarus	Shazia
E0149-182232	(+)-Epicatechin	Pterocarpus marsupium	Shazia
E0150-12304196	7-epi-.alpha.-eudesmol	Pterocarpus marsupium	Shazia
E0153-6504499	Ebanol	Pterocarpus marsupium	Shazia
E0154-12206859	Ethyl acetate-1-13C	Pterocarpus marsupium	Shazia
E0155-72277	(-)-epigallocatechin	Anacardium occidentale	ajay yadav
E0156-5317287	eupatin	Pterocarpus marsupium	Shazia
E0158-443884	ERGONOVINE	Saraca asoca	Shazia
E0159-20861	4-ethyl benzaldehyde	Anacardium occidentale	ajay yadav
E0160-112030	Ethyl 2-hydroxy-4-methylpentanoate	Anacardium occidentale	ajay yadav
E0161-7762	Ethyl butanoate	Anacardium occidentale	ajay yadav
E0162-7749	Ethyl propanoate	Anacardium occidentale	ajay yadav
E0163-429065	Ethyl trans-2-butenoate	Anacardium occidentale	ajay yadav
E0164-5364778	Ethyl trans-2-hexenoate	Anacardium occidentale	ajay yadav
E0165-61312	Ethyl trans-3-hexenoate	Anacardium occidentale	ajay yadav
E0166-31236	Ethanol, 2-phenoxy	Ficus religiosa	Monu
E0167-566273	(5-Ethylcyclopent-1-enyl)methanol	Hylocereus polyrhizus	Dr. Gowtham HG
E0168-91697630	trans-(2-Ethylcyclopentyl)methanol	Hylocereus polyrhizus	Dr. Gowtham HG
E0169-580057	5-Ethyl-1-Formylcyclopentene	Hylocereus polyrhizus	Dr. Gowtham HG
E0170-7720	2-Ethylhexanol	Hylocereus polyrhizus	Dr. Gowtham HG
E0171-94310	2-Ethylhexyl benzoate	Hylocereus polyrhizus	Dr. Gowtham HG
E0172-108343	Ethyl 2-methyl-2-butenoate	Anacardium occidentale	ajay yadav
E0173-5364399	Ethyl 2-octenoate	Anacardium occidentale	ajay yadav
E0174-31283	Ethyl tetradecanoate	Anacardium occidentale	ajay yadav
E0175-5362622	e-ethyl 3-hexenoate	Anacardium occidentale	ajay yadav
E0176-637758	e-ethyl cinnamate	Anacardium occidentale	ajay yadav
E0177-5284656	z-ethyl cinnamate	Anacardium occidentale	ajay yadav
E0178-20393	2-(((2-Ethylhexyl)oxy)carbonyl)benzoic acid	Mangifera indica	Priyanka Gehlot
E0179-965	Octadec-9-enoicacid	Prunus armeniaca	Priyanka Gehlot
E0180-18936	1-eicosene	Prunus armeniaca	Priyanka Gehlot
E0181-3931	9,12-octadecadienoic acid(z,z)	Prunus armeniaca	Priyanka Gehlot
E0182-146680	Elliptinone	Plumbago zeylanica	Vasantharaja R
E0183-158940	5-Epideoxyloganic acid	Picrorhiza kurroa	Vasantharaja R
E0184-9294	Ephedrine	Sida cordifolia	Gourav
E0185-5282768	Eicosenoic acid	Mucuna pruriens	Gourav
E0186-6439848	Eicosadienoic acid	Mucuna pruriens	Gourav
E0187-7992	1- (ethenyloxy)-3-methyl-, Propane	Eleusine coracana	Gourav
E0189-3564542	Eriodictyol-7-rutinoside	Foeniculum vulgare	Monu
E0190-5281116	Erucic acid	Foeniculum vulgare	Monu
E0191-8815	Estragol	Foeniculum vulgare	Monu
E0192-177	Ethanone	Foeniculum vulgare	Monu
E0193-2758	Eucalyptol	Foeniculum vulgare	Monu
E0194-557019	9-Eicosyne	Eleusine coracana	Gourav
E0195-6918391	Beta-Elemene	Coriandrum sativum	Dr. Gowtham HG
E0196-6432312	gamma-Elemene	Coriandrum sativum	Dr. Gowtham HG
E0197-3033851	Ethylene bisdithiocarbamate	Brassica oleracea	Vasantharaja R
E0198-57403796	Epoxyconiferyl alcohol	Areca catechu	Gourav
E0199-5281416	Esculetin	Datura stramonium	ajay yadav
E0200-97981	Ethyl N-methylpiperidine-3-carboxylate	Areca catechu	Gourav
E0201-6452868	Ergost-8-en-3-ol	Allium cepa	Dr. Gowtham HG
E0202-22296740	Ergost-8-en-3-ol, 14-methyl-, (3beta,5alpha)-	Allium cepa	Dr. Gowtham HG
E0203-15060943	Euchrestine B	Murraya koengii	Monu
E0204-14635309	Eustifoline-D	Murraya koengii	Monu
E0205-12309744	Eremophilene	Nigella sativa	Monu
E0206-107905	(-)-Epicatechin gallate	Cyperus rotundus	Gourav
E0207-6428385	Eudesma-4,6-dien-3-one	Cyperus rotundus	Gourav
E0208 -193299	Eudesmane	Cyperus rotundus	Gourav
E0209 -71719409	Epiguaidiol A	Cyperus rotundus	Gourav
E0210-521648	Eicosanoic	Artocarpus heterophyllus	Gourav
E0211-14584	N-ethyl-3-phenylbicyclo[2.2.1]heptan-2-amine	Ziziphus mauritiana	Gourav
E0212-101619548	Episwertenol	Swertia chirayita	Koushalya S
E0213-5281564	Enicoflavine	Swertia chirayita	Koushalya S
E0214-467295	Epiafzelechin 3-O-gallate	Cassia fistula	ajay yadav
E0215-72276	(-)-Epicatechin	Cassia fistula	ajay yadav
E0217-60202035	Ehretiate	Ehretia longiflora	ajay yadav
E0218-17820828	Ehretiamide	Ehretia longiflora	ajay yadav
E0219-60201870	Ehretilactone B	Ehretia longiflora	ajay yadav
E0220-60201869	Ehretilactone A	Ehretia longiflora	ajay yadav
E0221-60201868	Ehreticoumarin	Ehretia longiflora	ajay yadav
E0222-60201867	Ehretiolide	Ehretia longiflora	ajay yadav
E0223-10425556	Ehretioside B	Ehretia philippinensis	ajay yadav
E0224-60201866	Ehretiquinone	Ehretia longiflora	ajay yadav
E0225-60201866	Ehletianol A	Ehretia ovalifolia	ajay yadav
E0226-101928786	Ehletianol B	Ehretia ovalifolia	ajay yadav
E0227-92024104	Ehletianol D	Ehretia ovalifolia	ajay yadav
E0228-5317238	Ethyl caffeate	Ehretia thyrsiflora	ajay yadav
E0229-101928787	Ehletianol C	Ehretia ovalifolia	ajay yadav
E0230-336435	Ehretinine	Ehretia aspera	ajay yadav
E0231-444679	Ergosterol	Panax ginseng	Vasantharaja R
E0232-19212	Ecdysone	Panax ginseng	Vasantharaja R
E0233-101601927	Ellagitannin	Fragaria × ananassa	Priyanka Gehlot
E0234-22199	Ethyl docosanoate	Allium cepa	Dr. Gowtham HG
E0235- 443639	Epiafzelechin	Litchi chinensis	Priyanka Gehlot
E0237-65064	(-)-Epicatechin-3-gallate	Litchi chinensis	Priyanka Gehlot
E0244-101928787	Ehletianol C	Litchi chinensis	Priyanka Gehlot
E0246-119242	Epifriedelanol	Catharanthus roseus	Gourav
E0247-5281417	Esculin	Psidium guajava	Gourav
E0248-131752730	(-)- Epicatechin 8-C-galactoside	Psidium guajava	Gourav
E0250-122635	Emodin anthrone	Frangula alnus	ajay yadav
E0251-3220	Emodin	Frangula alnus	ajay yadav
E0252-136330	Eucarvone	Syzygium cumini	Monu
E0253-6453452	Engeletin	Nelumbo nucifera	Vasantharaja R
E0254-8434	Ethylparaben	Nelumbo nucifera	Vasantharaja R
E0255-5319603	11-Eicosenoic acid, methyl ester	Abutilon indicum	Dr. Gowtham HG
E0256-160876	epiberberine	Berberis aristata	Bhani Kongkham
E0257-548345	1,2-Ethanediol, 1-(2-phenyl-1,3,2-dioxaborolan-4-yl)-, [S-(R*,R*)]-	Polycarpaea corymbosa (L.)	Dr. Gowtham HG
E0258-590938	Ethaneperoxoic acid, 1-cyano-1-[2-(2-phenyl-1,3-dioxolan-2-yl)ethyl]pentyl ester	Polycarpaea corymbosa (L.)	Dr. Gowtham HG
E0259-11972552	10-epi-Acor-3-en-5-one	Vetiveria zizanioides	Leena
E0260-11972554	10-epi-Acora-3,11-dien-15-al	Vetiveria zizanioides	Leena
E0261-6428360	6,12-Epoxy-elema-1,3-diene	Vetiveria zizanioides	Leena
E0262-6428364	7,15-Epoxyprezizaane	Vetiveria zizanioides	Leena
E0263-527192	Epizizanone	Vetiveria zizanioides	Leena
E0264-9548704	eremophilane	Vetiveria zizanioides	Leena
E0265-6428402	trans-Eudesma-4(15),7-dien-12-ol	Vetiveria zizanioides	Leena
E0267-7211	2-Ethyl-1,3-hexanediol	Calotropis procera	Dr. Gowtham HG
E0268-44575263	8,17-Epoxy-14-deoxyandrographolide	Andropraphis paniculata	Monu
E0269-5353370	Elaidamide	Calotropis procera	Dr. Gowtham HG
E0270-5365371	Erucamide	Calotropis procera	Dr. Gowtham HG
E0271-10458570	Elenoside	Justicia hyssopifolia	ajay yadav
E0272-5281783	Ethyl p-methoxycinnamate	Vernonia cinerea	Shazia
E0273-6452096	Ethyl iso-allocholate	Vernonia cinerea	Shazia
E0274-549159	3- Eicosyne	Vernonia cinerea	Shazia
E0275-5991	Ethinyl estradiol	Lactuca sativa	Vasantharaja R
E0279-7841510	eudraflavone B hydroperoxide	Morus alba	Shazia
E0280-13629	4-ethyl-1,2-dimethylbenzene	Morus alba	Shazia
E0281-5281236	Echinenone	Hybanthus enneaspermus	Dr. Gowtham HG
E0282-229860	11-Epicortisol	Hybanthus enneaspermus	Dr. Gowtham HG
E0283-540684	3,9-Epoxypregn-16-en-14-ol-20-one, 11,18-diacetoxy-3-methoxy-	Hybanthus enneaspermus	Dr. Gowtham HG
E0284-539331	3,9-Epoxypregn-16-en-20-one, 3-methoxy-7,11,18-triacetoxy-	Hybanthus enneaspermus	Dr. Gowtham HG
E0285-6452096	Ethyl cholate	Hybanthus enneaspermus	Dr. Gowtham HG
E0286-5367460	ethyl linolenate	Vanilla planifolia	Leena
E0287-637758	ethyl trans-cinnamate	Vanilla planifolia	Leena
E0288-91469	Equol	Pueraria lobata	Vasantharaja R
E0289-6525	1-ethynyl-Cyclohexanol	Benincasa hispida	Shazia
E0290-537300	Erythro-9,10-Dibromopentacosane	Benincasa hispida	Shazia
E0291-537293	Estra-1,3,5(10)-trien-17.beta.-ol	Benincasa hispida	Shazia
E0292-574024	5-Ethylcyclopent-1-ene-1-carboxylic acid	Nyctanthes arbor-tristis	Dr. Gowtham HG
E0293-550058	2-(3-Ethenyl-9-methoxy-1,2,3,4,6,7,12,12b-octahydroindolo[2,3-a]quinolizin-2-yl)ethyl acetate	Nyctanthes arbor-tristis	Dr. Gowtham HG
E0294-6354	Ethylene oxide	Nyctanthes arbor-tristis	Dr. Gowtham HG
E0295-574892	2-Ethylhexyl ethylphosphonofluoridate	Abutilon pannosum	Dr. Gowtham HG
E0296-590008	2-Ethyl-1,3-bis(trimethylsilyloxy)propane	Abutilon pannosum	Dr. Gowtham HG
E0297-74917	3-ethyl-3-octanol	Pyrus communis	Shazia
E0298-91748420	(E)-2,3-Epoxycarane	Lagenaria siceraria	Shazia
E0299-20393	2-{[(2-Ethylhexyl)oxy] carbonyl}benzoic acid	Lagenaria siceraria	Shazia
E0300-71717770	(1R,18S,19R,20S)-19-Ethenyl-18-[(2S,3R,4S,5S,6R)-3,4,5-trihydroxy-6-(hydroxymethyl)oxan-2-yl]oxy-3-[(2S,3R,4R,5R,6S)-3,4,5-trihydroxy-6-methyloxan-2-yl]oxy-17-oxa-3,13-diazapentacyclo[11.8.0.02,10.04,9.015,20]henicosa-2(10),4,6,8,15-pentaen-14-one	Moringa oleifera	Dr. Gowtham HG
E0301-129712240	[4-[(2R,3R,4R,5S,6S)-4-Ethoxy-2,3,5-trihydroxy-6-methyloxan-2-yl]oxyphenyl]methyl carbamate	Moringa oleifera	Dr. Gowtham HG
E0302-25438	Erysimosol	Moringa oleifera	Dr. Gowtham HG
E0303-101171259	Ethene-1,1,2-tricarbonitrile	Moringa oleifera	Dr. Gowtham HG
F0001-5280378	Formononetin	Citrus X sineusis	Priyanka Gehlot
F0003-5488504	3,5,4'-trihydroxy-7,3'-dimethlyoxy-Flavonone-glc	Citrus X sineusis	Priyanka Gehlot
F0004-5316879	Foeniculin	Illicium verum	ajay yadav
F0005-3327	Farnesol	Citrus X sineusis	Priyanka Gehlot
F0006-5281516	(E,E)-a-farnesene	Curcuma longa	Monu
F0007-12044484	(E-E)-farnesol	Lawsonia inermis	Monu
F0008-638500	(E-E)-farnesylacetate	Lawsonia inermis	Monu
F0010-5281516	Farnesene	Zingiber officinale	ajay yadav
F0011-145857	Flavylium perchlorate	Hibiscus rosa-sinensis	Shazia
F0012-102003310	N-Formylβ-alanine	Hibiscus rosa-sinensis	Shazia
F0013-5281517	Beta-farnesene	Acorus calamus	Monu
F0015-1549107	Z,Z-Farnesol	Zingiber officinale	ajay yadav
F0018-91472	friedeline	Cissus quadrangularia	Bhani Kongkham
F0019-14525	Fenchone	Ocimum tenuiflorum	Koushalya S
F0020-5362889	(Z,E)-alpha-Farnesene	Plectranthus amboinicus	Vasantharaja R
F0021-10407	(E)-.beta.-Farnesene	Santalum album	Shazia
F0022-15037	1-Furfuylpyrrole	Santalum album	Shazia
F0023-12305178	Fernenol	Areca catechu	Monu
F0024-102210470	3-Feruloyl-1,5-lactone	Coffea arabica	Dr. Gowtham HG
F0025-91617958	3-Feruloyl-4-caffeoylquinic acid	Coffea arabica	Dr. Gowtham HG
F0026-9936820	4-Feruloyl-5-caffeoylquinic acid	Coffea arabica	Dr. Gowtham HG
F0027-10133609	3-Feruloylquinic acid	Coffea arabica	Dr. Gowtham HG
F0028-10177048	4-Feruloylquinic acid	Coffea arabica	Dr. Gowtham HG
F0029-15901362	5-Feruloylquinic acid	Coffea arabica	Dr. Gowtham HG
F0030-6427108	β-Fenchyl alcohol	Origanum vulgare	ajay yadav
F0031-445858	Ferulic acid	Punica granatum	Priyanka Gehlot
F0032-101341	Friedelanol	Punica granatum	Priyanka Gehlot
F0033-442027	Ferruginol	Salvia officinalis	ajay yadav
F0034-135398658	Folic acid	Lycopersicon esculentum	ajay yadav
F0035-22842356	Feruloylglucose	Vaccinium oxycoccos	Dr. Gowtham HG
F0036-445858	Ferulic acid	Beta Vulgaris var. altissima	ajay yadav
F0037-7362	FURFURAL	Mentha arvensis	Shazia
F0038- 107217	Alpha-fenchyl acetate	Canna indica	Monu
F0039-15406	Fenchol	Canna indica	Monu
F0040-10680	flavone	Cuminum cyminum	Bhani Kongkham
F0041-5281812	Formonetin	Arachis hypogaea	ajay yadav
F0042-444170	Fenugreekine	Trigonella foenum-graecum	Dr. Gowtham HG
F0043-70451107	5-Fluoro-1,1,3,3-tetramethyl-1,3-dihydroisobenzofuran	Trigonella foenum-graecum	Dr. Gowtham HG
F0044-3327	Farnesol	Citrus limetta	Priyanka Gehlot
F0045-5281517	β Farnesene	Citrus limetta	Priyanka Gehlot
F0046-5281516	_x000B_α-farnesene	Citrus limon	Anjali
F0048-135402009	5-formyltetrahydrofolate	Arachis hypogaea	ajay yadav
F0049-5281328	Fucosterol	Annona squamosa	Dr. Gowtham HG
F0050-91693815	Fumaric acid, 2-dimethylaminoethyl nonyl ester	Annona squamosa	Dr. Gowtham HG
F0055-11007913	4-hydroxy-2,5-dimethyl-3(2H)-furanone	Arachis hypogaea	ajay yadav
F0056-519466	Furyl hydroxymethyl ketone	Cypres rotundus	Monu
F0057-244297	Friedelan – 3-one	Embilica officinalis	Monu
F0058 -7361	Furfuryl alcohol	Terminnalia arjuna	Gourav
F0059-2723872	D-Fructose	Hylocereus polyrhizus & H. undatus	Dr. Gowtham HG
F0060-17106	L-Fucose	Hylocereus polyrhizus & H. undatus	Dr. Gowtham HG
F0061-444972	Fumaric acid	Hylocereus polyrhizus & H. undatus	Dr. Gowtham HG
F0062-100951228	Fraternusterol	Phyllanthus amarus	Shazia
F0063-10416810	Furosin	Phyllanthus amarus	Shazia
F0065-28930	alpha-Fenchene	Valeriana jatamansi	Vasantharaja R
F0066-19602	Furan, 2-pentyl-	Hylocereus polyrhizus	Dr. Gowtham HG
F0067-91472	Friedelin	Mangifera indica	Priyanka Gehlot
F0068-7361	2-Furanemethanol	Prunus armeniaca	Priyanka Gehlot
F0069-237332	2-furancarboxaldehyde, 5-(hydroxymethyl)	Prunus armeniaca	Priyanka Gehlot
F0070-2737368	4-Fluoro-2-methoxyphenol	Picrorhiza kurroa	Vasantharaja R
F0071-289085	Formocortal	Picrorhiza kurroa	Vasantharaja R
F0072-13962928	Ferulic acid-7-o-glucoside	Foeniculum vulgare	Monu
F0073 -77409	7H Furo[3,2-g][1]benzopyran-7-one	Eleusine coracana	Gourav
F0074-5280378	Formononetin	Glychrrizha glabra	Monu
F0075-13962928	1-O-Feruloyl-beta-D-glucose	Brassica oleracea	Vasantharaja R
F0076-439711	α-Fenchol	Anacardium occidentale	ajay yadav
F0077-107217	α-Fenchyl acetate	Anacardium occidentale	ajay yadav
F0078-7361	2-Furan-methanol	Anacardium occidentale	ajay yadav
F0079-7362	2-Furancarboxaldehyde	Cissus quadrangularia	Bhani Kongkham
F0080-541600	2-Formylhistamine	Cissus quadrangularia	Bhani Kongkham
F0081-5281516	(E,E)-α-farnesene	Anacardium occidentale	ajay yadav
F0082-284	Formic acid	Coriandrum sativum	Dr. Gowtham HG
F0083-6429054	furanoid	Elettaria cardamomum	Shazia
F0084-529536	3(2H)-Furanone	Allium cepa	Dr. Gowtham HG
F0085-148300	Formyl carbozole	Murraya koegnii	Monu
F0086-7362	Furfuraldehyde	Allium cepa	Dr. Gowtham HG
F0087-5281614	Fisetin	Cyperus rotundus	Gourav
F0088-14104340	O-Feruloylgalactaric acid	Artocarpus heterophyllus	Gourav
F0089-129650168	Feruloylmalic acid	Raphanus raphanistrum	Bhani Kongkham
F0090-5317352	3,4,4',7,8-Pentahydroxyflavan	Cassia fistula	ajay yadav
F0092-3286789	3,4,4',5,7-Flavanpentol	Cassia fistula	ajay yadav
F0093-53438729	Fistulic acid	Cassia fistula	ajay yadav
F0094-445713	Farnesyl diphosphate	Panax ginseng	Vasantharaja R
F0095-5281148	Falcarindiol	Panax ginseng	Vasantharaja R
F0096-643975	Flavin adenine dinucleotide	vigna radiata	Vasantharaja R
F0097-519639	D-Fructose, 1,3,4,5,6-pentakis-O-(trimethylsilyl)-	Allium cepa	Dr. Gowtham HG
F0098-566912	3(2H)-Furanone, 2-hexyl-5-methyl-	Allium cepa	Dr. Gowtham HG
F0103-196979	Frangulin A	Frangula alnus	ajay yadav
F0104-442744	Frangulin B	Frangula alnus	ajay yadav
F0106-119242	Epi-friedelanol	Syzygium cumini	Monu
F0107-91693819	Fumaric acid, 2-dimethylaminoethyl tetradecyl ester	Abutilon indicum	Dr. Gowtham HG
F0108-629965	Flavone, 2',5,6,6'-tetramethoxy-	Amaranthus viridis	Bhani Kongkham
F0109-69980	Furan-2,5-dicarbaldehyde	Polycarpaea corymbosa (L.)	Dr. Gowtham HG
F0110-11137139	2-Furanmethanol, tetrahydro-5-methyl-, trans-	Polycarpaea corymbosa (L.)	Dr. Gowtham HG
F0111-135789722	Furazano[3,4-b]pyrazin-5(4H)-one, 6-(1-pyrrolidinyl)-	Polycarpaea corymbosa (L.)	Dr. Gowtham HG
F0112-161573	Frullanolide	Grangea maderaspatana	ajay yadav
F0113-5273569	fraxetin	Actinidia deliciosa	Priyanka Gehlot
F0114-10341	2(5H)-Furanone	Calotropis procera	Dr. Gowtham HG
F0115-10654305	2-furancarboxaldehyde,5(hydroxymethyl)-	Allamanda cathartica	Shazia
F0116-1711945	Farnesyl Acetone	Vernonia cinerea	Shazia
F0117-10241	9-Fluorenone	Lactuca sativa	Vasantharaja R
F0118-5317426	Furanoeremophilane	Lactuca sativa	Vasantharaja R
F0119-11217427	Fusalanipyrone	Lactuca sativa	Vasantharaja R
F0120-72259	fagomine	Morus alba	Shazia
F0121-15559396	Fucostanol	Gmelina arborea	Shazia
F0122-606955	9,9-Bi-9H-fluorene,9,9-dimethoxy	Luffa acutangula	Shazia
F0123-68047	Formamidine	Moringa oleifera	Dr. Gowtham HG
G0003-131750832	Apigenin 6-C-glucoside 8-C-arabinoside	Citrus X sineusis	Priyanka Gehlot
G0004-1713001	geranylacteone OR (E)-6,10-dimethyl-5,9-undecadien-2-one	Aegle marmelos	Monu
G0005-5280961	Genistein	Citrus X sineusis	Priyanka Gehlot
G0006-5317750	Glycitein	Citrus X sineusis	Priyanka Gehlot
G0007-187808	Glycitin	Citrus X sineusis	Priyanka Gehlot
G0008-445995	Geranyl pryophosphate	Citrus X sineusis	Priyanka Gehlot
G0009-17100	alpha- Terpineol	Citrus X sineusis	Priyanka Gehlot
G0010-638011	Geranial	Citrus X sineusis	Priyanka Gehlot
G0011-1549026	Geranyl acetate	Citrus X sineusis	Priyanka Gehlot
G0012-460	Guaiacol	Citrus X sineusis	Priyanka Gehlot
G0013-637566	Geraniol	Citrus X sineusis	Priyanka Gehlot
G0014-44559528	[6]‐gingerol	Zingiber officinale	ajay yadav
G0015-5281775	Gingerenone A	Zingiber officinale	ajay yadav
G0016-11141699	Galanolactone	Zingiber officinale	ajay yadav
G0017-1549026	Geranyl acetate	Zingiber officinale	ajay yadav
G0018-6949	Guaiene	Zingiber officinale	ajay yadav
G0019-5281519	Germacrene B	Zingiber officinale	ajay yadav
G0020-5352847	Germacrene D-4-ol	Zingiber officinale	ajay yadav
G0023-5281616	Galangin	Acorus calamus	Monu
G0024-101749	Galgravin	Acorus calamus	Monu
G0025-5365872	Geranyl linallol	Zingiber officinale	ajay yadav
G0028-457801	gamma-sitosterol	Cissus quadrangularia	Bhani Kongkham
G0029-637566	Geraniol	Plectranthus amboinicus	Vasantharaja R
G0030-5373727	Germacrene D	Plectranthus amboinicus	Vasantharaja R
G0031-13894537	Bicyclogermacrene	Ocimum tenuiflorum	Koushalya S
G0032-3532	Guvacine	Areca catechu	Monu
G0034-65243	GinkgolideB	Cissus quadrangularia	Bhani Kongkham
G0035-5281617	Genkwanin	Salvia officinalis	ajay yadav
G0036-520826	Guaia-1(10)-11-diene	Salvia officinalis	ajay yadav
G0037-131752596	Granatin A	Punica granatum	Priyanka Gehlot
G0038-131752181	Granatin B	Punica granatum	Priyanka Gehlot
G0039-440221	1-O,6-O-Digalloyl-beta-D-glucose	Punica granatum	Priyanka Gehlot
G0041-65084	Gallocatechin	Punica granatum	Priyanka Gehlot
G0042-13831063	Gallocatechin-(4,8)-catechin	Punica granatum	Priyanka Gehlot
G0043-442682	Gallocatechin-(4,8)-gallocatechin	Punica granatum	Priyanka Gehlot
G0044-370	Gallic acid	Musa spp.	Dr. Gowtham HG
G0045-199472	Gallocatechin gallate	Musa spp.	Dr. Gowtham HG
G0046-3469	Gentisic acid	Musa spp.	Dr. Gowtham HG
G0047-1549778	Geranylacetone	Solanum lycopersicum	ajay yadav
G0048-11727586	Galactinol	Beta Vulgaris var. altissima	ajay yadav
G0065-29746	Geosmin	Canna indica	Monu
G0067-5365872	Geranyl linalool	Canna indica	Monu
G0068-6436348	Germacrone	Curcuma aromatica	Monu
G0069-15560285	Gamma- Gurjunene	Curcuma aromatica	Monu
G0070-3488	Glyburide	Trachyspermum ammi	Koushalya S
G0071-439336	Galactomannan	Trigonella foenum-graecum	Dr. Gowtham HG
G0072-354616	Gentianine	Trigonella foenum-graecum	Dr. Gowtham HG
G0073-441887	Gitogenin	Trigonella foenum-graecum	Dr. Gowtham HG
G0074-4369318	Graecunin D	Trigonella foenum-graecum	Dr. Gowtham HG
G0075-156783	Graecunin E	Trigonella foenum-graecum	Dr. Gowtham HG
G0076-156784	Graecunin G	Trigonella foenum-graecum	Dr. Gowtham HG
G0077-85877866	Grewinol	Grewia asiatica	Vasantharaja R
G0078-638011	Geranial	Citrus limetta	Priyanka Gehlot
G0079-439215	galacturonic acid	Citrus limon	Anjali
G0080-94715	glucuronic acid	Citrus limon	Anjali
G0081-743	glutaric acid	Citrus limon	Anjali
G0083-5317564	8-geranyloxypsoralen	Citrus limon	Anjali
G0084-6441377	5-geranyloxy-7-methoxycoumarin	Citrus limon	Anjali
G0086-5283468	Glyceryl monooleate	Annona squamosa	Dr. Gowtham HG
G0097-10368299	beta-D-glucosyl crocetin	Crocus sativus	Vasantharaja R
G0115-10545551	Trans-β-Guaiene	Anethum graveolens	ajay yadav
G0116-5793	Glucopyranose	Terminalia bellerica	Gourav
G0117-5355856	Geranyl butyrate	Cymbopogon martinii	Vasantharaja R
G0118-11850	galactitol	Inula racemosa	Vasantharaja R
G0119-101616641	Germacranolide	Inula racemosa	Vasantharaja R
G0120-16754	Glaucine	Annona squamosa	Dr. Gowtham HG
G0121-152304	gulonic acid	Amaranthus viridis	Bhani Kongkham
G0122- 91723653	Germacrene-d	Thymus vulgaris	Bhani Kongkham
G0123- 15560276	Alpha-Gurjunene	Thymus vulgaris	Bhani Kongkham
G0124- 637566	trans-Geraniol	Thymus vulgaris	Bhani Kongkham
G0126-124021	1-O-galloyl -B-D-glucose	Embilica officinalis	Monu
G0127 -75060826	2-O-Galloylmucic acid	Terminalia arjuna	Gourav
G0128-124021	Beta-Glucogallin	Terminalia arjuna	Gourav
G0129-3037582	Galactaric acid	Terminalia arjuna	Gourav
G0130-10690	Gluconic acid	Hylocereus polyrhizus & H. undatus	Dr. Gowtham HG
G0131-5793	D-Glucose	Hylocereus polyrhizus & H. undatus	Dr. Gowtham HG
G0132-94715	D-Glucuronic Acid	Hylocereus polyrhizus & H. undatus	Dr. Gowtham HG
G0133-33032	Glutamic acid	Hylocereus polyrhizus & H. undatus	Dr. Gowtham HG
G0134-16129878	Gallotanin	Embilica officinalis	Monu
G0135-347741564	Glucogalin	Embilica officinalis	Monu
G0136-370	Gallic acid	Phyllanthus amarus	Shazia
G0137-3001497	Geraniin	Phyllanthus amarus	Shazia
G0138-106647-18-1*	geraniinic acid A	Phyllanthus amarus	Shazia
G0139-5282767	Gadoleic acid	Anacardium occidentale	ajay yadav
G0140-6036	Galactose	Anacardium occidentale	ajay yadav
G0143-5281858	Ginkgolic acid	Anacardium occidentale	ajay yadav
G0144-65064	Epigallocatechin gallate	Mangifera indica	Priyanka Gehlot
G0145-61253	N-octyl gallate	Mangifera indica	Priyanka Gehlot
G0146-4947	N-propyl gallate	Mangifera indica	Priyanka Gehlot
G0147-13250	Ethyl gallate	Mangifera indica	Priyanka Gehlot
G0148-7428	Methyl gallate	Mangifera indica	Priyanka Gehlot
G0149-33032	L-glutamic acid	Prunus armeniaca	Priyanka Gehlot
G0150-443354	Geniposidic acid	Picrorhiza kurroa	Vasantharaja R
G0151-127607	Griseolic acid	Rubia cordifolia	Gourav
G0152 -3458	Gedunine	Azadirachta indica	Gourav
G0153-65084	Gallocatechin	Eleusine coracana	Gourav
G0154-14982	glycyrrhizic acid	Glychrrizha glabra	Monu
G0155-404621453	18-β-glycyrrhetinic acid	Glychrrizha glabra	Monu
G0156-637566	Geraniol	Glychrrizha glabra	Monu
G0157-480774	Glabrene	Glychrrizha glabra	Monu
G0158-124052	Glabridin	Glychrrizha glabra	Monu
G0159-11221431	Glabroisoflavanone A	Glychrrizha glabra	Monu
G0160-11405466	Glabroisoflavanone B	Glychrrizha glabra	Monu
G0161-90479675	Glabrolide	Glychrrizha glabra	Monu
G0162-5317652	Glabrone	Glychrrizha glabra	Monu
G0163-5487298	Glisoflavone	Glychrrizha glabra	Monu
G0164-74819335	Glucoliquiritin apioside	Glychrrizha glabra	Monu
G0165-11597485	Glychionide A	Glychrrizha glabra	Monu
G0166-3084961	Glychionide B	Glychrrizha glabra	Monu
G0168-10114	Glycyrrhetic acid	Glychrrizha glabra	Monu
G0169-14982	Glycyrrhizin	Glychrrizha glabra	Monu
G0170-44257206	Glyzarin	Glychrrizha glabra	Monu
G0171-12304985	Globulol	Anacardium occidentale	ajay yadav
G0172-11858788	Epiglobulol	Anacardium occidentale	ajay yadav
G0173-79025	alpha-D-Glucose	Coriandrum sativum	Dr. Gowtham HG
G0174-64689	beta-D-Glucose	Coriandrum sativum	Dr. Gowtham HG
G0175-445995	Geranyl diphosphate	Brassica oleracea	Vasantharaja R
G0176-6890	Gramine	Brassica oleracea	Vasantharaja R
G0177-1549026	geranyl acetate	Elettaria cardamomum	Shazia
G0178-5282768	Gondoic acid	Prunus dulcis	ajay yadav
G0180-9898279	Ginsenoside rb1	Panax ginseng	Vasantharaja R
G0181-441923	Ginsenoside RG1	Panax ginseng	Vasantharaja R
G0182-5317635	Ginsenoyne D	Panax ginseng	Vasantharaja R
G0183-51	α-ketoglutaric-acid	Zingiber officinale	ajay yadav
G0184-439284	alpha-D-Glucose-6-phosphate	Allium cepa	Dr. Gowtham HG
G0185-5209	Girinimbilol	Murraya koengii	Monu
G0186-96943	Girinimbine	Murraya koengii	Monu
G0187-96944	Glycozoline	Murraya koengii	Monu
G0188-9548703	Guaiane	Cyperus rotundus	Gourav
G0189-118430668	3-galloyl glucose	Catharanthus roseus	Gourav
G0190-6452133	Glucovanillin	Catharanthus roseus	Gourav
G0191-14447659	(+)-16-Gammaceren-3beta-ol	Swertia chirayita	Koushalya S
G0192-354616	Gentianine	Swertia chirayita	Koushalya S
G0193-88708	Gentiopicroside	Swertia chirayita	Koushalya S
G0195-5281377	Genistin	Raphanus raphanistrum	Bhani Kongkham
G0196-15559531	Glucoraphenin	Raphanus raphanistrum	Bhani Kongkham
G0197-446073	Gutta-percha	Salacia reticulata	Monu
G0198-610072	Ginsenol	Panax ginseng	Vasantharaja R
G0199-442424	Genipin	Panax ginseng	Vasantharaja R
[truncated: 2,706 more rows]
