# Supplementary material for: In silico studies evidenced the role of structurally diverse plant secondary metabolites in reducing SARS-CoV-2 pathogenesis
Source: Sci Rep. 2020 Nov 25;10:20584. doi: 10.1038/s41598-020-77602-0 (PMC7689506; doi:10.1038/s41598-020-77602-0)
Supplement: Supplementary file 4 — Supplementary Information 4. [file 41598_2020_77602_MOESM4_ESM.xlsx]

## Sheet: Sheet1
Supplementary Table 3. Physicochemical and Drug like properties of selected pant secondary metabolites
Code-PubChem ID	Canonical SMILES	Formula	MW	#Heavy atoms	#Aromatic heavy atoms	Fraction Csp3	#Rotatable bonds	#H-bond acceptors	#H-bond donors	MR	TPSA	iLOGP	XLOGP3	WLOGP	MLOGP	Silicos-IT Log P	Consensus Log P	ESOL Log S	ESOL Solubility (mg/ml)	ESOL Solubility (mol/l)	ESOL Class	Ali Log S	Ali Solubility (mg/ml)	Ali Solubility (mol/l)	Ali Class	Silicos-IT LogSw	Silicos-IT Solubility (mg/ml)	Silicos-IT Solubility (mol/l)	Silicos-IT class	GI absorption	BBB permeant	Pgp substrate	CYP1A2 inhibitor	CYP2C19 inhibitor	CYP2C9 inhibitor	CYP2D6 inhibitor	CYP3A4 inhibitor	log Kp (cm/s)	Lipinski #violations	Ghose #violations	Veber #violations	Egan #violations	Muegge #violations	Bioavailability Score	PAINS #alerts	Brenk #alerts	Leadlikeness #violations	Synthetic Accessibility
A0009-5282102	OCC1OC(Oc2c(oc3c(c2=O)c(O)cc(c3)O)c2ccc(cc2)O)C(C(C1O)O)O	C21H20O11	448.38	32	16	0.29	4	11	7	108.13	190.28	0.53	0.72	-0.24	-2.1	-0.12	-0.25	-3.18	0.297	0.000661	Soluble	-4.29	0.0228	5.08e-05	Moderately soluble	-2.1	3.55	0.00791	Soluble	Low	No	No	No	No	No	No	No	-8.52	2	0	1	1	3	0.17	0	0	1	5.29
A0012-101927009	COC(=O)n1c2ccccc2c2c1C1CC3CC(O)OC(C3CN1CC2)C	C21H26N2O4	370.44	27	9	0.57	2	5	1	105.59	63.93	2.95	2.77	2.21	2.48	1.27	2.33	-4	0.0373	0.000101	Soluble	-3.77	0.0632	0.000171	Soluble	-2.99	0.383	0.00103	Soluble	High	Yes	No	No	No	No	Yes	No	-6.59	0	0	0	0	0	0.55	0	0	1	4.8
A0013-441975	COC(=O)C1=COC(C2C1CC1N(C2)CCc2c1[nH]c1c2cccc1)C	C21H24N2O3	352.43	26	9	0.48	2	4	1	103.47	54.56	3.2	2.75	2.47	2.13	2.78	2.67	-3.88	0.0463	0.000131	Soluble	-3.55	0.0992	0.000281	Soluble	-4.38	0.0147	4.16e-05	Moderately soluble	High	Yes	Yes	No	No	No	Yes	No	-6.5	0	0	0	0	0	0.56	1	0	1	4.57
A0015-53463147	CCC1C2CC3N(C1O)C1C2C(OC(=O)c2cc(OC)c(c(c2)OC)OC)C2(C3N(C)c3c2cccc3)C1	C30H36N2O6	520.62	38	12	0.57	7	7	1	148.99	80.7	2.58	3.96	2.68	3.05	2.47	2.95	-5.33	0.00241	4.63e-06	Moderately soluble	-5.36	0.0023	4.41e-06	Moderately soluble	-5.24	0.003	5.75e-06	Moderately soluble	High	No	Yes	No	No	No	Yes	No	-6.66	1	3	0	0	0	0.55	0	0	2	6.13
A0018-251575	COc1ccc2c(c1)c1CCN3C(c1[nH]2)CC1C(C3)C(C)OC=C1C(=O)OC	C22H26N2O4	382.45	28	9	0.5	3	5	1	109.96	63.79	3.48	2.72	2.48	1.8	2.83	2.66	-3.96	0.0415	0.000108	Soluble	-3.71	0.074	0.000193	Soluble	-4.49	0.0125	3.27e-05	Moderately soluble	High	Yes	No	No	No	No	Yes	No	-6.7	0	0	0	0	0	0.56	1	0	1	4.7
A0028-96710	COc1cccc2c1cc1[nH]c(=O)c3c1c2c1OCOc1c3	C17H11NO4	293.27	22	16	0.12	1	4	1	83.32	60.55	2.51	3.12	3.01	2.42	4.2	3.05	-4.1	0.0235	8.02e-05	Moderately soluble	-4.06	0.0255	8.7e-05	Moderately soluble	-5.99	0.000299	1.02e-06	Moderately soluble	High	Yes	No	Yes	No	Yes	Yes	Yes	-5.87	0	0	0	0	0	0.55	0	1	0	2.56
A0052-85099121	OCC1OC(OC(=O)C23CCC4(C(=CCC5C4(C)CCC4C5(C)CCC(C4(C)C)OC4OC(C(=O)O)C5C(C4O)OC(C(O5)(O)C(=O)O)OCC(=O)O)C3CC(CC2)(C)C)C)C(C(C1O)O)O	C47H70O20	955.05	67	0	0.87	11	20	9	229.22	314.96	2.74	3.11	1.67	-0.43	-0.07	1.4	-6.99	9.67e-05	1.01e-07	Poorly soluble	-9.39	3.87e-07	4.05e-10	Poorly soluble	-0.99	98.6	0.103	Soluble	Low	No	Yes	No	No	No	No	No	-9.92	3	3	2	1	5	0.11	0	2	2	9.54
A0057-442159	CCC1CN2CCc3c(C2CC1CC1NCCc2c1[nH]c1c2cccc1)cc(c(c3O)OC)OC	C29H37N3O3	475.62	35	15	0.52	5	5	3	147.95	69.75	4.25	4.61	3.7	2.88	4.89	4.07	-5.68	0.000993	2.09e-06	Moderately soluble	-5.8	0.000754	1.59e-06	Moderately soluble	-7.76	8.25e-06	1.73e-08	Poorly soluble	High	Yes	Yes	No	No	No	No	No	-5.93	0	2	0	0	0	0.55	1	0	2	5.01
A0061-442161	C=CC1C(OC=C2C1CC1N(C2=O)CCc2c1cc(O)c(c2)OC)OC1OC(CO)C(C(C1O)O)O	C25H31NO10	505.51	36	6	0.56	5	10	5	127.31	158.38	3.52	-0.14	-1	-0.97	-0.7	0.14	-2.68	1.06	0.00209	Soluble	-2.73	0.937	0.00185	Soluble	-0.6	128	0.253	Soluble	Low	No	Yes	No	No	No	No	No	-9.48	2	2	1	1	1	0.11	0	1	1	5.88
A0066-5280746	OCC1OC(Oc2cc(O)c3c(c2)oc(cc3=O)c2ccc(cc2)O)C(C(C1O)O)OC1OCC(C1O)(O)CO	C26H28O14	564.49	40	16	0.42	7	14	8	132.56	228.97	2.11	-0.36	-1.49	-3.16	-0.72	-0.72	-2.95	0.638	0.00113	Soluble	-3.99	0.0583	0.000103	Soluble	-1.92	6.83	0.0121	Soluble	Low	No	Yes	No	No	No	No	No	-10	3	3	1	1	3	0.17	0	0	1	6.08
A0075-9876038	Oc1cc(O)c2c(c1)OC(C(C2c1c(O)cc(c2c1OC(c1ccc(c(c1)O)O)C(C2c1c(O)cc(c2c1OC(C(C2)O)c1ccc(c(c1)O)O)O)O)O)O)c1ccc(c(c1)O)O	C45H38O18	866.77	63	36	0.2	5	18	15	219.09	331.14	1.87	3.31	3.47	-1.11	1.3	1.77	-7.39	3.51e-05	4.05e-08	Poorly soluble	-9.94	9.95e-08	1.15e-10	Poorly soluble	-5.52	0.00264	3.04e-06	Moderately soluble	Low	No	Yes	No	No	No	No	No	-9.24	3	3	1	1	5	0.17	1	1	1	6.95
A0083-5326343	CC(=CCc1c2OC(C)(C)C=Cc2c(c2c1oc(c1cc(O)c(cc1O)O)c(c2=O)C(C=C(C)C)O)O)C	C30H32O8	520.57	38	16	0.3	5	8	5	148.73	140.59	3.73	5.98	5.54	1.7	5.78	4.55	-6.82	7.94e-05	1.53e-07	Poorly soluble	-8.71	1.02e-06	1.95e-09	Poorly soluble	-6.1	0.000414	7.96e-07	Poorly soluble	Low	No	No	No	No	No	No	No	-5.23	1	2	1	1	1	0.55	1	3	2	5.45
A0084-5326337	Oc1cc(O)c2c(c1)oc1c(c2=O)CC(c2c1c(O)c1C=CC(Oc1c2O)(C)C)C(=C)C	C25H22O7	434.44	32	16	0.24	1	7	4	121.9	120.36	2.77	4.76	4.57	1.56	4.32	3.6	-5.84	0.000633	1.46e-06	Moderately soluble	-7.02	4.17e-05	9.59e-08	Poorly soluble	-5.74	0.000792	1.82e-06	Moderately soluble	Low	No	No	No	No	Yes	No	Yes	-5.57	0	0	0	0	0	0.55	0	2	2	4.85
A0086-399491	CC(=CCc1c(O)cc2c(c1O)c(=O)cc(o2)c1ccc(cc1O)O)C	C20H18O6	354.35	26	16	0.15	3	6	4	99.73	111.13	2.91	4.59	3.79	1.09	3.73	3.22	-5.19	0.00231	6.52e-06	Moderately soluble	-6.65	7.97e-05	2.25e-07	Poorly soluble	-5.05	0.00312	8.81e-06	Moderately soluble	High	No	No	Yes	No	Yes	Yes	No	-5.2	0	0	0	0	0	0.55	0	1	2	3.55
A0088-5458461	COc1cc2oc(c3ccc(cc3O)O)c(c(=O)c2c(c1C=CC(C)C)O)CC=C(C)C	C26H28O6	436.5	32	16	0.27	6	6	3	128.71	100.13	4.14	5.72	5.65	2.3	6.08	4.78	-6.12	0.000328	7.52e-07	Poorly soluble	-7.59	1.12e-05	2.57e-08	Poorly soluble	-6.6	0.000109	2.5e-07	Poorly soluble	High	No	No	No	Yes	No	No	No	-4.9	0	1	0	0	1	0.55	0	1	2	4.43
A0092-101415464	COc1cc2OC(C=C(C)C)c3c(c2cc1O)oc1c(c3=O)c(O)cc(c1)O	C21H18O7	382.36	28	16	0.19	2	7	3	103.77	109.36	3.35	3.89	3.66	0.78	3.5	3.04	-4.95	0.00427	1.12e-05	Moderately soluble	-5.88	0.000499	1.3e-06	Moderately soluble	-5.11	0.00294	7.69e-06	Moderately soluble	High	No	No	Yes	No	Yes	No	Yes	-5.87	0	0	0	0	0	0.55	0	1	2	4.38
A0094-5320428	COc1cc(O)c2c(c1)oc(c(c2=O)CC=C(C)C)c1cc(O)c(cc1O)OC	C22H22O7	398.41	29	16	0.23	5	7	3	110.69	109.36	3.8	3.92	4.1	1	4.36	3.44	-4.86	0.00553	1.39e-05	Moderately soluble	-5.92	0.000484	1.21e-06	Moderately soluble	-5.85	0.00056	1.41e-06	Moderately soluble	High	No	No	No	No	Yes	No	No	-5.95	0	0	0	0	0	0.55	0	2	2	4.03
A0100-14557102	CC(=CCc1c2OC(C)(C)C=Cc2c(c2c1oc1c3c(O)cc(c4c3C(Cc1c2=O)C(O4)(C)C)O)O)C	C30H30O7	502.56	37	16	0.37	2	7	3	143.68	109.36	4.59	5.97	5.97	2.55	6.33	5.08	-6.9	6.26e-05	1.24e-07	Poorly soluble	-8.04	4.55e-06	9.06e-09	Poorly soluble	-7.45	1.77e-05	3.52e-08	Poorly soluble	Low	No	No	No	Yes	Yes	No	No	-5.13	1	3	0	1	1	0.55	0	1	2	5.37
A0101-5481962	CC(=CCc1c(oc2c(c1=O)c(O)cc1c2C=CC(O1)(C)C)c1cc(O)c(cc1O)O)C	C25H24O7	436.45	32	16	0.24	3	7	4	123.85	120.36	3.72	5.17	4.87	1.56	4.71	4.01	-5.98	0.000462	1.06e-06	Moderately soluble	-7.44	1.57e-05	3.6e-08	Poorly soluble	-5.85	0.000614	1.41e-06	Moderately soluble	Low	No	No	No	No	Yes	No	No	-5.29	0	0	0	0	1	0.55	1	3	2	4.48
A0102-44258661	CC(=CCCC1(C)Oc2c3C1Cc1c(c3c(cc2O)O)oc2c(c1=O)c(O)c1c(c2)OC(C=C1)(C)C)C	C30H30O7	502.56	37	16	0.37	3	7	3	143.52	109.36	4.79	6	6.19	2.55	6.2	5.15	-6.86	6.97e-05	1.39e-07	Poorly soluble	-8.07	4.24e-06	8.43e-09	Poorly soluble	-7.47	1.7e-05	3.38e-08	Poorly soluble	Low	No	No	No	Yes	Yes	No	No	-5.11	1	3	0	1	1	0.55	0	1	2	5.58
A0103-44258659	CC(=CCC1=C(O)C2=C(C(=O)C1=O)C(Cc1c2oc2cc(O)c(c(c2c1=O)O)CC=C(C)C)C(=C)C)C	C30H30O7	502.56	37	10	0.3	5	7	3	144.12	125.04	4.17	5.78	5.54	1.61	6.51	4.72	-6.47	0.000171	3.41e-07	Poorly soluble	-8.17	3.36e-06	6.68e-09	Poorly soluble	-6.78	8.28e-05	1.65e-07	Poorly soluble	Low	No	No	No	Yes	Yes	No	Yes	-5.26	1	2	0	0	1	0.56	2	3	2	5.38
A0104-10740797	O=C1OC(c2c1c(C(=O)C)c1oc3c4C=CC(Oc4cc(c3c(=O)c1c2)O)(C)C)(C)C	C24H20O7	420.41	31	14	0.29	1	7	1	115.15	103.04	2.96	3.78	4.23	1.86	5.09	3.58	-5.1	0.00337	8.01e-06	Moderately soluble	-5.64	0.000969	2.3e-06	Moderately soluble	-6.76	7.29e-05	1.73e-07	Poorly soluble	High	No	No	No	Yes	Yes	No	No	-6.18	0	0	0	0	0	0.55	0	1	2	4.15
A0111-12299918	OC1CC2(C)OC(C=C2C(C1)(C)C)C(=CC=CC(=CC=CC=C(C=CC=C(C1C=C2C(O1)(C)CC(CC2(C)C)O)C)C)C)C	C40H56O4	600.87	44	0	0.55	8	4	2	185.72	58.92	6.9	9.02	8.97	5.37	8.94	7.84	-8.72	1.14e-06	1.91e-09	Poorly soluble	-10.15	4.27e-08	7.1e-11	Insoluble	-5.38	0.0025	4.17e-06	Moderately soluble	Low	No	Yes	No	No	No	No	Yes	-3.56	2	4	0	1	2	0.17	0	2	3	7.61
A0117-16099532	OCC1=C(C)CC(OC1=O)C(C1CCC2C1(C)CCC1C2CC(C2(C1(C)C(=O)C=CC2O)O)SC1CC2C3CCC(C3(C)CCC2C2(C1(O)C(O)C=CC2=O)C)C(C1CC(=C(C(=O)O1)CO)C)C)C	C56H78O12S	975.28	69	0	0.79	8	12	6	264.84	233.42	5.62	7.46	6.38	3.32	6.34	5.82	-10.06	8.52e-08	8.74e-11	Insoluble	-12.19	6.24e-10	6.39e-13	Insoluble	-6.6	0.000246	2.52e-07	Poorly soluble	Low	No	Yes	No	No	No	No	No	-6.95	3	4	1	2	6	0.17	0	1	3	10
A0151-14680593	CC(=CCc1c2OC(C)(C)C=Cc2c2c(c1O)c(=O)c1c(o2)c2c(O)cc(c3c2C(C1)C(C)(C)O3)O)C	C30H30O7	502.56	37	16	0.37	2	7	3	143.68	109.36	4.67	5.97	5.97	2.55	6.33	5.1	-6.9	6.26e-05	1.24e-07	Poorly soluble	-8.04	4.55e-06	9.06e-09	Poorly soluble	-7.45	1.77e-05	3.52e-08	Poorly soluble	Low	No	No	No	Yes	Yes	No	No	-5.13	1	3	0	1	1	0.55	0	1	2	5.39
A0155-5281600	Oc1ccc(cc1)c1cc(=O)c2c(o1)c(c(cc2O)O)c1cc(ccc1O)c1cc(=O)c2c(o1)cc(cc2O)O	C30H18O10	538.46	40	32	0	3	10	6	146.97	181.8	3.06	5.04	5.13	0.25	4.61	3.62	-6.75	9.63e-05	1.79e-07	Poorly soluble	-8.6	1.36e-06	2.52e-09	Poorly soluble	-8.7	1.07e-06	1.98e-09	Poorly soluble	Low	No	No	No	No	No	No	No	-6.01	2	2	1	1	3	0.17	0	0	2	4.27
A0156-362574	COc1cc2CCN(C3c2cc1Oc1c2c(CCN(C2Cc2ccc(Oc4cc(C3)ccc4O)cc2)C)cc(c1O)OC)C	C36H38N2O6	594.7	44	24	0.33	2	8	2	177.14	83.86	4.54	6.01	5.15	3.37	4.95	4.8	-7.59	1.55e-05	2.6e-08	Poorly soluble	-7.55	1.68e-05	2.83e-08	Poorly soluble	-9.44	2.17e-07	3.66e-10	Poorly soluble	High	No	No	No	No	No	No	No	-5.66	1	3	0	0	1	0.55	0	0	2	6.77
A0191-14658050	OCC1OC(OC(=O)C23CCC(C(C3C3=CCC4C(C3(CC2)C)(C)CCC2C4(C)CC(C(C2(C)CO)O)O)O)(C)C)C(C(C1O)O)O	C36H58O11	666.84	47	0	0.92	5	11	8	172.11	197.37	1.15	2.69	1.41	0.94	1.41	1.52	-5.34	0.00305	4.58e-06	Moderately soluble	-6.49	0.000217	3.26e-07	Poorly soluble	-2.09	5.46	0.00818	Soluble	Low	No	Yes	No	No	No	No	No	-8.46	3	3	1	1	4	0.17	0	1	1	7.97
A0196-9874073	COCC12CN(CC)C3C4(C2C(OC)C3C2(C3C4CC(C3OC(=O)c3ccc(cc3)OC)(C(C2O)OC)O)O)C(CC1O)OC	C33H47NO11	633.73	45	6	0.79	10	12	4	162.25	156.61	3.71	-0.33	-0.29	-0.41	0.62	0.66	-3	0.634	0.001	Soluble	-2.5	2.02	0.00318	Soluble	-3.01	0.621	0.000979	Soluble	Low	No	Yes	No	No	No	No	No	-10.4	2	3	1	1	3	0.17	0	0	2	7.3
A0212-637019	O=CC1(C)CCCC2(C1CCC13C2CCC(C3)C(C1)C(=O)OCC1(O)CC23CC1CCC3C1(C(CC2)C(C)(C=O)CCC1)C)C	C40H60O5	620.9	45	0	0.93	6	5	1	178.81	80.67	5.16	8.85	8.1	5.85	7.8	7.15	-8.87	8.39e-07	1.35e-09	Poorly soluble	-10.43	2.31e-08	3.72e-11	Insoluble	-7.69	1.26e-05	2.03e-08	Poorly soluble	Low	No	No	No	No	No	No	No	-3.8	2	4	0	1	3	0.17	0	1	2	8.35
A0212-637019	O=CC1(C)CCCC2(C1CCC13C2CCC(C3)C(C1)C(=O)OCC1(O)CC23CC1CCC3C1(C(CC2)C(C)(C=O)CCC1)C)C	C40H60O5	620.9	45	0	0.93	6	5	1	178.81	80.67	5.16	8.85	8.1	5.85	7.8	7.15	-8.87	8.39e-07	1.35e-09	Poorly soluble	-10.43	2.31e-08	3.72e-11	Insoluble	-7.69	1.26e-05	2.03e-08	Poorly soluble	Low	No	No	No	No	No	No	No	-3.8	2	4	0	1	3	0.17	0	1	2	8.35
A0225-164710	Oc1ccc2c(c1)CC1c3c2c2OCOc2cc3CCN1	C17H15NO3	281.31	21	12	0.29	0	4	2	82.16	50.72	2.45	2.48	1.83	2.25	3.33	2.47	-3.57	0.0758	0.00027	Soluble	-3.19	0.182	0.000646	Soluble	-5.01	0.00274	9.73e-06	Moderately soluble	High	Yes	Yes	Yes	No	No	Yes	Yes	-6.26	0	0	0	0	0	0.55	0	0	0	3.39
A0233-131751968	OCC1OC(OC(=O)c2cc(O)c(c(c2)O)O)C2C(C1OC(=O)C1OC(=O)CC(C1c1c(C(=O)O2)cc(c(c1O)O)O)C(=O)O)O	C27H24O19	652.47	46	12	0.37	5	19	9	139.91	313.57	-0.08	-1.21	-1.59	-2.25	-2.74	-1.57	-2.99	0.674	0.00103	Soluble	-4.88	0.00859	1.32e-05	Moderately soluble	0.48	1970	3.01	Soluble	Low	No	Yes	No	No	No	No	No	-11.14	3	3	1	1	4	0.11	1	2	1	7.08
A0235 - 21152828	OCC1OC(OC(=O)C23CCC(C(C3C3=CCC4C(C3(CC2)C)(C)CCC2C4(C)CC(C(C2(C)C)O)O)O)(C)C)C(C(C1O)O)O	C36H58O10	650.84	46	0	0.92	4	10	7	170.95	177.14	4.32	3.36	2.43	1.71	2.01	2.77	-5.73	0.00122	1.87e-06	Moderately soluble	-6.76	0.000114	1.75e-07	Poorly soluble	-2.67	1.4	0.00215	Soluble	Low	No	Yes	No	No	No	No	No	-7.88	2	3	1	1	3	0.17	0	1	1	7.89
A0235-21152828	OCC1OC(OC(=O)C23CCC(C(C3C3=CCC4C(C3(CC2)C)(C)CCC2C4(C)CC(C(C2(C)C)O)O)O)(C)C)C(C(C1O)O)O	C36H58O10	650.84	46	0	0.92	4	10	7	170.95	177.14	4.32	3.36	2.43	1.71	2.01	2.77	-5.73	0.00122	1.87e-06	Moderately soluble	-6.76	0.000114	1.75e-07	Poorly soluble	-2.67	1.4	0.00215	Soluble	Low	No	Yes	No	No	No	No	No	-7.88	2	3	1	1	3	0.17	0	1	1	7.89
A0242-15385516	OC1CC2(C)C(C(C1O)(C)C)CCC1(C2CC=C2C1(C)CCC1(C2C(O)C(C)(C)CC1)C(=O)O)C	C30H48O5	488.7	35	0	0.9	1	5	4	138.98	97.99	3.29	5.17	5.18	4.14	4.07	4.37	-6.06	0.000425	8.69e-07	Poorly soluble	-6.97	5.19e-05	1.06e-07	Poorly soluble	-4.48	0.0163	3.33e-05	Moderately soluble	High	No	Yes	No	No	No	No	No	-5.61	0	3	0	0	1	0.56	0	1	2	6.53
A0245-5281599	Oc1ccc(cc1)c1cc(=O)c2c(o1)cc(c(c2O)c1c(O)cc(c2c1oc(cc2=O)c1ccc(cc1)O)O)O	C30H18O10	538.46	40	32	0	3	10	6	146.97	181.8	3.02	5.04	5.13	0.25	4.61	3.61	-6.75	9.63e-05	1.79e-07	Poorly soluble	-8.6	1.36e-06	2.52e-09	Poorly soluble	-8.7	1.07e-06	1.98e-09	Poorly soluble	Low	No	No	No	No	No	No	No	-6.01	2	2	1	1	3	0.17	0	0	2	4.17
A0250-5316673	Oc1ccc(cc1)c1oc2cc(O)cc(c2c(=O)c1OC1OC(C)C(C(C1O)O)O)O	C21H20O10	432.38	31	16	0.29	3	10	6	106.97	170.05	1.84	1.22	0.78	-1.34	0.48	0.6	-3.47	0.145	0.000336	Soluble	-4.39	0.0177	4.09e-05	Moderately soluble	-2.67	0.914	0.00211	Soluble	Low	No	No	No	No	No	No	No	-8.07	1	0	1	1	2	0.55	0	0	1	5.25
A0251-5280704	OCC1OC(Oc2cc(O)c3c(c2)oc(cc3=O)c2ccc(cc2)O)C(C(C1O)O)O	C21H20O10	432.38	31	16	0.29	4	10	6	106.11	170.05	2.17	1.81	0.05	-1.61	0.35	0.55	-3.78	0.0719	0.000166	Soluble	-5	0.00432	9.99e-06	Moderately soluble	-2.69	0.877	0.00203	Soluble	Low	No	Yes	No	No	No	No	No	-7.65	1	0	1	1	2	0.55	0	0	1	5.12
A0270-10207	OCc1cc(O)c2c(c1)C(=O)c1c(C2=O)c(O)ccc1	C15H10O5	270.24	20	12	0.07	1	5	3	69.92	94.83	1.95	1.82	1.21	0.1	2.42	1.5	-3.04	0.246	0.000912	Soluble	-3.43	0.1	0.00037	Soluble	-3.92	0.0322	0.000119	Soluble	High	No	No	Yes	No	No	No	Yes	-6.66	0	0	0	0	0	0.55	1	0	0	2.6
A0297-16162334	Oc1cc(O)c2c(c1)OC(C(C2c1c(O)cc(c2c1OC(c1ccc(c(c1)O)O)C(C2c1c(O)cc(c2c1OC(c1ccc(c(c1)O)O)C(C2c1c(O)cc(c2c1OC(c1ccc(c(c1)O)O)C(C2c1c(O)cc(c2c1OC(C(C2)O)c1ccc(c(c1)O)O)O)O)O)O)O)O)O)O)c1ccc(c(c1)O)O	C75H62O30	1443.28	105	60	0.2	9	30	25	363.85	551.9	2.74	5.21	5.72	-3.21	1.64	2.42	-11.9	1.82e-09	1.26e-12	Insoluble	-16.55	4.09e-14	2.83e-17	Insoluble	-8.49	4.66e-06	3.23e-09	Poorly soluble	Low	No	Yes	No	No	No	No	No	-11.4	3	4	1	1	6	0.17	1	1	3	10
A0298-14237657	Oc1cc(O)c2c(c1)OC(C(C2c1c(O)cc(c2c1OC(c1ccc(c(c1)O)O)C(C2c1c(O)cc2c(c1O)CC(C(O2)c1ccc(c(c1)O)O)O)O)O)O)c1ccc(c(c1)O)O	C45H38O18	866.77	63	36	0.2	5	18	15	219.09	331.14	1.31	3.31	3.47	-1.11	1.3	1.66	-7.39	3.51e-05	4.05e-08	Poorly soluble	-9.94	9.95e-08	1.15e-10	Poorly soluble	-5.52	0.00264	3.04e-06	Moderately soluble	Low	No	Yes	No	No	No	No	No	-9.24	3	3	1	1	5	0.17	1	1	1	6.95
A0318-5282150	OCC1OC(Oc2cc(O)c3c(c2)oc(cc3=O)c2ccc(cc2)O)C(C(C1O)O)OC1OC(C)C(C(C1O)O)O	C27H30O14	578.52	41	16	0.44	6	14	8	137.33	228.97	2.07	-0.16	-1.1	-2.96	-1.17	-0.66	-3.22	0.35	0.000604	Soluble	-4.19	0.037	6.4e-05	Moderately soluble	-1.48	19.2	0.0331	Soluble	Low	No	Yes	No	No	No	No	No	-9.94	3	4	1	1	3	0.17	0	0	1	6.33
A0319-9851181	OC1C(OC(C(C1O)O)COC1OC(C)C(C(C1O)O)O)Oc1cc(O)c2c(c1)oc(cc2=O)c1ccc(cc1)O	C27H30O14	578.52	41	16	0.44	6	14	8	137.33	228.97	2.98	0.17	-1.1	-2.96	-1.17	-0.41	-3.43	0.217	0.000374	Soluble	-4.54	0.0168	2.91e-05	Moderately soluble	-1.48	19.2	0.0331	Soluble	Low	No	Yes	No	No	No	No	No	-9.71	3	4	1	1	3	0.17	0	0	1	6.31
A0337-5281800	OCC1OC(OCCc2ccc(c(c2)O)O)C(C(C1OC(=O)C=Cc1ccc(c(c1)O)O)OC1OC(C)C(C(C1O)O)O)O	C29H36O15	624.59	44	12	0.48	11	15	9	148.42	245.29	3	-0.5	-1.12	-2.37	-1.14	-0.43	-2.87	0.836	0.00134	Soluble	-4.18	0.0409	6.55e-05	Moderately soluble	-0.22	377	0.604	Soluble	Low	No	Yes	No	No	No	No	No	-10.46	3	4	2	1	4	0.17	1	2	2	6.37
A0362-21668783	OCC1=C(C)C(=O)OC(C1)C(C1CCC2(C1(C)CCC1C2CC=C2C1(C)C(=O)CC=C2)O)(O)C	C28H38O6	470.6	34	0	0.71	3	6	3	129.24	104.06	3.42	2.15	3.4	2.67	3.72	3.07	-3.91	0.0573	0.000122	Soluble	-3.97	0.0507	0.000108	Soluble	-3.93	0.0553	0.000117	Soluble	High	No	Yes	No	No	No	No	No	-7.64	0	1	0	0	0	0.55	0	0	1	6.51
A0377-480819	Cc1cc2c3c(O)cc(cc3OC3(c2c(c1)c1ccc(cc1O3)O)c1ccc(cc1O)O)c1oc2c(c1)ccc(c2)O	C34H22O8	558.53	42	33	0.06	2	8	5	156.08	132.75	3.1	6.73	7.15	3.35	5.97	5.26	-7.99	5.69e-06	1.02e-08	Poorly soluble	-9.32	2.66e-07	4.76e-10	Poorly soluble	-10.35	2.47e-08	4.43e-11	Insoluble	Low	No	No	No	No	No	No	No	-4.93	1	3	0	2	2	0.55	0	0	2	4.95
A0404-101277405	OC12COC(C1COC2(O)c1ccc2c(c1)OCO2)c1ccc2c(c1)OCO2	C20H18O8	386.35	28	12	0.4	2	8	2	92.24	95.84	3.14	0.86	1.01	1.06	2.22	1.66	-2.96	0.421	0.00109	Soluble	-2.46	1.35	0.0035	Soluble	-3.86	0.0532	0.000138	Soluble	High	No	No	Yes	No	No	Yes	Yes	-8.05	0	0	0	0	0	0.55	0	0	1	4.33
A0416-10770608	OCC1OC(OCC2(C)CCCC3(C2CCc2c3c(O)c(c(c2)C(CO)C)OC2OC(CO)C(C(C2O)O)O)C)C(C(C1O)O)O	C32H50O14	658.73	46	6	0.81	9	14	10	160.49	239.22	2.01	0.33	-1.51	-2	-0.28	-0.29	-3.63	0.153	0.000232	Soluble	-4.92	0.00797	1.21e-05	Moderately soluble	-0.49	212	0.322	Soluble	Low	No	No	No	No	No	No	No	-10.08	3	4	1	1	4	0.17	0	0	2	7.25
B0017-627360	CC(c1ccc(c2c(c1)c(C)c(c2)C(=O)c1ccccc1)C)C	C22H22O	302.41	23	16	0.23	3	1	0	97.45	17.07	3.66	6.11	5.76	4.6	6.57	5.34	-5.88	0.000398	1.32e-06	Moderately soluble	-6.25	0.00017	5.62e-07	Poorly soluble	-8.12	2.27e-06	7.52e-09	Poorly soluble	High	No	No	Yes	Yes	No	No	No	-3.81	1	1	0	0	2	0.55	0	0	1	2.9
B0028-64971	CC(=C)C1CCC2(C1C1CCC3C(C1(C)CC2)(C)CCC1C3(C)CCC(C1(C)C)O)C(=O)O	C30H48O3	456.7	33	0	0.9	2	3	2	136.91	57.53	3.68	8.21	7.09	5.82	5.75	6.11	-7.71	8.87e-06	1.94e-08	Poorly soluble	-9.28	2.4e-07	5.26e-10	Poorly soluble	-5.7	0.000909	1.99e-06	Moderately soluble	Low	No	No	No	No	Yes	No	No	-3.26	1	3	0	1	1	0.56	0	1	2	5.63
B0050-92043183	OCC1OC(OC2CCC3(C(C2(C)C)CCC2(C3CCC3C2(C)CC(=O)C3C(CCC=C(C)C)(O)C)C)CO)C(C(C1OC1OCC(C(C1O)O)O)O)O	C41H68O13	768.97	54	0	0.93	10	13	8	198.88	215.83	4.96	2.76	1.97	-0.1	2.17	2.35	-5.69	0.00158	2.06e-06	Moderately soluble	-6.95	8.67e-05	1.13e-07	Poorly soluble	-2.27	4.14	0.00538	Soluble	Low	No	Yes	No	No	No	No	No	-9.03	3	3	1	1	4	0.17	0	2	2	8.76
B0088-6450879	CC(=CCc1cc(C(=O)C=Cc2ccc(cc2)O)c(cc1O)O)C	C20H20O4	324.37	24	12	0.15	5	4	3	96.04	77.76	2.65	5.1	4.1	2.7	4.22	3.75	-5.1	0.00255	7.87e-06	Moderately soluble	-6.48	0.000108	3.34e-07	Poorly soluble	-4.47	0.0109	3.36e-05	Moderately soluble	High	No	No	Yes	No	Yes	No	Yes	-4.66	0	0	0	0	1	0.55	0	2	1	3.03
B0115-101425822	OCC1OC(OC(=O)C23CCC(CC3C3=CCC4C(C3(CC2)C)(C)CCC2C4(C)CC(C(C2(CO)CO)O)O)(C)C)C(C(C1O)O)O	C36H58O11	666.84	47	0	0.92	6	11	8	172.11	197.37	3.22	2.82	1.41	0.94	1.69	2.02	-5.36	0.00294	4.42e-06	Moderately soluble	-6.62	0.000159	2.39e-07	Poorly soluble	-2.33	3.08	0.00462	Soluble	Low	No	Yes	No	No	No	No	No	-8.37	3	3	1	1	4	0.17	0	1	1	7.83
B0121-24832659	COCC12CN(C)C3C4(C2C(OC)C3C2(C3C4CC(C3OC(=O)c3ccccc3)(C(C2O)OC)O)O)C(CC1O)OC	C31H43NO10	589.67	42	6	0.77	8	11	4	150.95	147.38	3.83	-0.66	-0.69	-0.3	0.11	0.46	-2.66	1.3	0.0022	Soluble	-1.96	6.45	0.0109	Very soluble	-2.54	1.72	0.00291	Soluble	Low	No	Yes	No	No	No	No	No	-10.37	2	4	1	1	1	0.17	0	0	2	7.04
B0138-183757	O=C1C(=C(C(=O)c2c1cccc2O)C1=C(C)C(=O)c2c(C1=O)c(O)ccc2)C	C22H14O6	374.34	28	12	0.09	1	6	2	100.03	108.74	2.56	3.76	3.19	0.62	4.14	2.85	-4.78	0.0062	1.66e-05	Moderately soluble	-5.74	0.000687	1.83e-06	Moderately soluble	-6.2	0.000238	6.37e-07	Poorly soluble	High	No	No	Yes	No	Yes	No	Yes	-5.91	0	0	0	0	0	0.55	1	0	2	3.37
B0142-44258404	OCC1OC(Oc2c(O)cc3c(c2O)c(=O)cc(o3)c2ccccc2)C(C(C1O)O)O	C21H20O10	432.38	31	16	0.29	4	10	6	106.11	170.05	1.88	0.86	0.05	-1.61	0.35	0.31	-3.18	0.285	0.00066	Soluble	-4.01	0.0418	9.67e-05	Moderately soluble	-2.69	0.877	0.00203	Soluble	Low	No	No	No	No	No	No	No	-8.33	1	0	1	1	2	0.55	0	0	1	5.11
B0143-44258403	OC(=O)C1OC(Oc2cc3oc(cc(=O)c3c(c2O)O)c2ccccc2)C(C(C1O)O)O	C21H18O11	446.36	32	16	0.24	4	11	6	106.72	187.12	1.59	1.11	0.14	-1.63	-0.1	0.22	-3.41	0.173	0.000387	Soluble	-4.63	0.0104	2.33e-05	Moderately soluble	-2.22	2.67	0.00598	Soluble	Low	No	Yes	No	No	No	No	No	-8.23	2	0	1	1	3	0.11	1	1	1	5.09
B0162-10327320	CC(=CCCC1(C)C=Cc2c(O1)c(C)cc1c2[nH]c2c1cc(c(c2)O)c1c(O)ccc2c1[nH]c1c2cc(c2c1C=CC(O2)(C)CCC=C(C)C)C)C	C46H48N2O4	692.88	52	26	0.3	7	4	4	219.95	90.5	6.79	12.25	12.25	6.18	11.99	9.89	-11.76	1.2e-09	1.73e-12	Insoluble	-14.16	4.75e-12	6.86e-15	Insoluble	-13.53	2.03e-11	2.93e-14	Insoluble	Low	No	Yes	No	No	No	No	No	-1.83	2	4	0	1	3	0.17	0	1	2	6.45
B0179-13940641	COc1cc2OC3COc4c(C3(C(=O)c2c(c1C)O)O)cccc4O	C18H16O7	344.32	25	12	0.28	1	7	3	86.43	105.45	2.23	2.3	1.53	0.09	2.18	1.67	-3.71	0.0667	0.000194	Soluble	-4.15	0.0242	7.04e-05	Moderately soluble	-3.9	0.0434	0.000126	Soluble	High	No	Yes	No	No	No	No	Yes	-6.77	0	0	0	0	0	0.55	0	0	0	3.96
B0183-10369077	OCC1OC(Oc2ccc(cc2COC(=O)c2ccccc2)O)C(C(C1O)OC(=O)c1ccccc1)O	C27H26O10	510.49	37	18	0.26	10	10	4	128.02	151.98	3.26	2.99	1.64	1.16	1.77	2.16	-4.59	0.0132	2.58e-05	Moderately soluble	-5.85	0.000729	1.43e-06	Moderately soluble	-4.85	0.00728	1.43e-05	Moderately soluble	Low	No	Yes	No	No	No	No	Yes	-7.29	1	1	1	1	1	0.55	0	1	2	5.13
B0187-64982	OC(=O)C1OC(Oc2cc3oc(cc(=O)c3c(c2O)O)c2ccccc2)C(C(C1O)O)O	C21H18O11	446.36	32	16	0.24	4	11	6	106.72	187.12	1.59	1.11	0.14	-1.63	-0.1	0.22	-3.41	0.173	0.000387	Soluble	-4.63	0.0104	2.33e-05	Moderately soluble	-2.22	2.67	0.00598	Soluble	Low	No	Yes	No	No	No	No	No	-8.23	2	0	1	1	3	0.11	1	1	1	5.09
B0240-101845673	COc1cc(O)c(c(c1Cc1ccc(cc1)O)CCc1ccc(c(c1)O)Cc1ccc(cc1)O)Cc1ccc(cc1)O	C36H34O6	562.65	42	30	0.17	10	6	5	165.67	110.38	3.54	8.1	6.78	4.61	7.85	6.18	-8.3	2.82e-06	5.01e-09	Poorly soluble	-10.27	2.99e-08	5.31e-11	Insoluble	-11.49	1.83e-09	3.25e-12	Insoluble	Low	No	Yes	Yes	Yes	No	No	No	-3.98	2	4	0	1	1	0.17	0	0	3	4.01
B0249-14583570	COc1cc(cc2c1c1ccc(cc1CC2)O)Oc1c(O)cc(c2c1CCc1c2ccc(c1)O)OC	C30H26O6	482.52	36	24	0.2	4	6	3	138.52	88.38	3.92	6.17	6.14	3.59	6.12	5.19	-6.95	5.44e-05	1.13e-07	Poorly soluble	-7.81	7.48e-06	1.55e-08	Poorly soluble	-9.16	3.32e-07	6.89e-10	Poorly soluble	High	No	Yes	Yes	Yes	No	Yes	No	-4.86	0	3	0	1	1	0.55	0	0	2	4.02
B0251-101636138	COc1cc(cc2c1c1ccc(cc1cc2)O)c1c(O)cc(c2c1ccc1c2ccc(c1)O)OC	C30H22O5	462.49	35	28	0.07	3	5	3	140.95	79.15	3.59	7.42	7.1	3.98	6.23	5.66	-7.78	7.75e-06	1.67e-08	Poorly soluble	-8.91	5.65e-07	1.22e-09	Poorly soluble	-10.01	4.52e-08	9.77e-11	Insoluble	Low	No	Yes	No	Yes	No	No	No	-3.85	0	2	0	1	1	0.55	0	1	2	3.11
B0252-101634591	COc1cc(O)c(c2c1c1ccc(cc1cc2)O)Oc1ccc2c(c1)ccc1c2c(OC)cc(c1)O	C30H22O6	478.49	36	28	0.07	4	6	3	142.03	88.38	3.73	7.33	7.23	3.7	5.77	5.55	-7.74	8.79e-06	1.84e-08	Poorly soluble	-9.01	4.64e-07	9.69e-10	Poorly soluble	-9.73	8.85e-08	1.85e-10	Poorly soluble	Low	No	Yes	No	Yes	No	No	No	-4.01	0	2	0	1	1	0.55	0	1	2	3.22
B0253-442695	COc1cc(O)c(c2c1c1ccc(cc1CC2)O)c1c(O)cc(c2c1ccc1c2ccc(c1)O)OC	C30H24O6	480.51	36	26	0.13	3	6	4	141.22	99.38	3.5	6.49	6.27	3.18	5.93	5.07	-7.24	2.74e-05	5.7e-08	Poorly soluble	-8.37	2.04e-06	4.24e-09	Poorly soluble	-9.13	3.54e-07	7.36e-10	Poorly soluble	Low	No	No	Yes	Yes	No	No	No	-4.62	0	3	0	1	1	0.55	0	1	2	3.73
B0254-9982511	COc1cc(O)c(c2c1c1ccc(cc1cc2)O)c1c(O)cc(c2c1ccc1c2ccc(c1)O)OC	C30H22O6	478.49	36	28	0.07	3	6	4	142.98	99.38	3.53	7.07	6.81	3.44	5.75	5.32	-7.64	1.1e-05	2.3e-08	Poorly soluble	-8.97	5.07e-07	1.06e-09	Poorly soluble	-9.42	1.83e-07	3.82e-10	Poorly soluble	Low	No	Yes	No	Yes	No	No	No	-4.2	0	2	0	1	1	0.55	0	1	2	2.98
B0256-14863075	COc1cc(O)c(c2c1c1cc(c(cc1CC2)O)c1c(O)cc(c2c1CCc1c2ccc(c1)O)OC)Cc1ccc(cc1)O	C37H32O7	588.65	44	30	0.19	5	7	5	170.94	119.61	4.06	7.48	7.02	3.86	7.59	6	-8.38	2.47e-06	4.2e-09	Poorly soluble	-9.83	8.81e-08	1.5e-10	Poorly soluble	-11.07	5.06e-09	8.59e-12	Insoluble	Low	No	No	Yes	Yes	No	No	No	-4.58	1	4	0	1	1	0.55	0	0	2	4.55
B0257-14863077	COc1cc(O)c(c2c1c1cc(c(cc1CC2)O)c1c(O)cc(c2c1ccc1c2ccc(c1)O)OC)Cc1ccc(cc1)O	C37H30O7	586.63	44	32	0.14	5	7	5	172.7	119.61	4.27	8.06	7.56	3.73	7.42	6.21	-8.76	1.01e-06	1.73e-09	Poorly soluble	-10.43	2.2e-08	3.74e-11	Insoluble	-11.35	2.61e-09	4.45e-12	Insoluble	Low	No	No	Yes	Yes	No	No	No	-4.16	1	4	0	1	1	0.55	0	1	2	4.47
B0262-12000062	OCC1(C)C(O)CCC2(C1CCC(=C)C2C=CC1=CC(OC1=O)C(C1=CCOC1=O)CC1C(=C)CCC2C1(C)CCC(C2(C)CO)O)C	C40H56O8	664.87	48	0	0.7	8	8	4	185.52	133.52	4.5	6.08	5.37	3.92	6.49	5.27	-7.26	3.62e-05	5.44e-08	Poorly soluble	-8.66	1.44e-06	2.17e-09	Poorly soluble	-5.73	0.00123	1.85e-06	Moderately soluble	Low	No	Yes	No	No	No	No	No	-6.04	1	3	0	1	2	0.55	0	2	3	8
B0275-5378180	OCC1OC(C(C(C1O)O)O)c1c(O)cc(c2c1oc(cc2=O)c1ccc(cc1)O)O	C21H20O10	432.38	31	16	0.29	3	10	7	106.61	181.05	1.38	0.21	-0.23	-2.02	0.33	-0.07	-2.84	0.629	0.00146	Soluble	-3.57	0.116	0.000268	Soluble	-2.38	1.81	0.0042	Soluble	Low	No	No	No	No	No	No	No	-8.79	1	0	1	1	2	0.55	0	0	1	5.12
C0015-44256740	OC(=O)CC(=O)OCC1OC(Oc2cc3c(O)cc(cc3[o+]c2c2ccc(c(c2)O)O)O)C(C(C1O)O)O	C24H23O14	535.43	38	16	0.29	8	14	8	124.61	236.81	-2.26	-1.32	0.41	-1.89	-2.06	-1.42	-2.11	4.14	0.00773	Soluble	-3.15	0.375	0.000701	Soluble	-0.88	70.4	0.132	Soluble	Low	No	No	No	No	No	No	No	-10.5	3	1	1	1	3	0.17	1	3	2	5.56
C0020-441667	OCC1OC(Oc2cc3c(O)cc(cc3[o+]c2c2ccc(c(c2)O)O)O)C(C(C1O)O)O	C21H21O11	449.38	32	16	0.29	4	11	8	108.29	193.44	-1.5	-1.03	0.38	-1.76	-1.91	-1.16	-2.08	3.71	0.00825	Soluble	-2.54	1.28	0.00285	Soluble	-0.93	52.3	0.116	Soluble	Low	No	No	No	No	No	No	No	-9.77	2	0	1	1	3	0.17	1	2	1	5.27
C0043-92766	COC(=O)C1C(O)CCC2C1CC1N(C2)CCc2c1[nH]c1c2cccc1	C21H26N2O3	354.44	26	9	0.57	2	4	2	104.02	65.56	2.79	2.94	1.94	2.21	2.43	2.46	-4.01	0.0343	9.69e-05	Moderately soluble	-3.98	0.0372	0.000105	Soluble	-3.97	0.0376	0.000106	Soluble	High	Yes	Yes	No	No	No	Yes	No	-6.37	0	0	0	0	0	0.55	1	0	1	4.21
C0044-14034152	Oc1cc(O)c2c(c1)[o+]c(c(c2)OC1OC(COC2OC(C)C(C(C2O)O)O)C(C(C1O)O)O)c1ccc(c(c1)O)O	C27H31O15	595.53	42	16	0.44	6	15	10	139.52	252.36	-2.85	-1.51	-0.77	-3.08	-3.43	-2.33	-2.47	2.03	0.00341	Soluble	-3.28	0.31	0.00052	Soluble	0.28	1150	1.92	Soluble	Low	No	No	No	No	No	No	No	-11	3	4	1	1	3	0.17	1	2	1	6.47
C0058-6419725	CC(=CC=CC=C(C=CC=C(C=CC1=C(C)CCCC1(C)C)C)C)C=CC=C(C=CC1C(=CCCC1(C)C)C)C	C40H56	536.87	40	0	0.45	10	0	0	184.43	0	7.83	13.65	12.46	8.96	12.25	11.03	-11.11	4.19e-09	7.8e-12	Insoluble	-13.72	1.03e-11	1.92e-14	Insoluble	-7.14	3.87e-05	7.21e-08	Poorly soluble	Low	No	Yes	No	No	No	No	No	0.12	2	4	0	1	2	0.17	0	2	3	6.62
C0060-44256732	OCC1OC(Oc2cc3c(cc(cc3[o+]c2c2ccc(c(c2)O)O)O)OC2OC(CO)C(C(C2O)O)O)C(C(C1O)O)OC1OC(CO)C(C(C1O)O)O	C33H41O21	773.67	54	16	0.55	10	21	14	172.8	351.74	-4.64	-4.43	-4.32	-5.86	-6.13	-5.08	-1.41	30.4	0.0393	Very soluble	-2.34	3.53	0.00456	Soluble	2.71	393000	508	Soluble	Low	No	Yes	No	No	No	No	No	-14.16	3	4	1	1	5	0.17	1	2	2	7.69
C0061-164999	OCC1OC(Oc2cc(O)cc3c2cc(OC2OC(CO)C(C(C2O)O)O)c([o+]3)c2ccc(c(c2)O)O)C(C(C1O)O)O.[Cl-]	C27H31ClO16	646.98	44	16	0.44	7	16	11	146.27	272.59	-5.72	-0.87	-5.14	-3.62	-4.03	-3.87	-3.11	0.502	0.000776	Soluble	-4.37	0.0274	4.24e-05	Moderately soluble	0.86	4720	7.29	Soluble	Low	No	Yes	No	No	No	No	No	-10.86	3	4	1	1	4	0.17	1	2	1	6.59
C0063-5281769	O=C(OC1CC(OC(=O)C=Cc2ccc(c(c2)O)O)(CC(C1O)O)C(=O)O)C=Cc1ccc(c(c1)O)O	C25H24O12	516.45	37	12	0.24	9	12	7	126.9	211.28	1.11	1.52	0.81	-0.35	0.69	0.75	-3.65	0.117	0.000226	Soluble	-5.57	0.0014	2.72e-06	Moderately soluble	-1.16	35.4	0.0685	Soluble	Low	No	Yes	No	No	No	No	No	-8.37	3	1	1	1	3	0.11	1	3	2	4.81
C0067-253793	COc1cc2CCN(C3c2cc1Oc1cc(ccc1O)CC1N(C)CCc2c1c(Oc1ccc(C3)cc1)c(c(c2)OC)O)C	C36H38N2O6	594.7	44	24	0.33	2	8	2	177.14	83.86	4.56	6.01	5.15	3.37	4.95	4.81	-7.59	1.55e-05	2.6e-08	Poorly soluble	-7.55	1.68e-05	2.83e-08	Poorly soluble	-9.44	2.17e-07	3.66e-10	Poorly soluble	High	No	No	No	No	No	No	No	-5.66	1	3	0	0	1	0.55	0	0	2	6.76
C0093-442675	O=C1Oc2cc(O)c3c(c2C(C1)c1ccc(c(c1)O)O)OC(C(C3)O)c1ccc(c(c1)O)O	C24H20O9	452.41	33	18	0.21	2	9	6	115.19	156.91	1.57	2.24	2.37	0.98	2.03	1.84	-4.33	0.0213	4.7e-05	Moderately soluble	-5.17	0.00305	6.75e-06	Moderately soluble	-4.19	0.029	6.41e-05	Moderately soluble	Low	No	No	No	No	No	No	No	-7.47	1	0	1	1	2	0.55	1	2	1	4.48
C0094-14335956	O=C(OC1C(O)CC2(C(C1(C)C)CCC1(C2CC=C2C1(C)CCC1(C2C(C)(O)C(C)CC1)C(=O)O)C)C)C=Cc1ccc(cc1)O	C39H54O7	634.84	46	6	0.69	5	7	4	180.65	124.29	4.04	7.26	7.04	4.81	5.83	5.8	-8.12	4.86e-06	7.65e-09	Poorly soluble	-9.69	1.28e-07	2.02e-10	Poorly soluble	-6.59	0.000164	2.58e-07	Poorly soluble	Low	No	Yes	No	No	No	No	Yes	-5.02	2	4	0	1	2	0.56	0	2	2	7.1
C0125-101710862	COc1cc(C=CC(=O)OC2C(O)CC(CC2OC(=O)C=Cc2ccc(c(c2)O)O)(O)C(=O)O)ccc1O	C26H26O12	530.48	38	12	0.27	10	12	6	131.37	200.28	1.47	1.85	1.11	-0.15	1.25	1.11	-3.87	0.0719	0.000135	Soluble	-5.68	0.00112	2.1e-06	Moderately soluble	-1.85	7.49	0.0141	Soluble	Low	No	Yes	No	No	No	No	No	-8.22	3	2	1	1	3	0.11	1	3	2	4.97
C0126-101710863	COc1cc(C=CC(=O)OC2CC(O)(CC(C2O)OC(=O)C=Cc2ccc(c(c2)O)O)C(=O)O)ccc1O	C26H26O12	530.48	38	12	0.27	10	12	6	131.37	200.28	2.29	1.85	1.11	-0.15	1.25	1.27	-3.87	0.0719	0.000135	Soluble	-5.68	0.00112	2.1e-06	Moderately soluble	-1.85	7.49	0.0141	Soluble	Low	No	Yes	No	No	No	No	No	-8.22	3	2	1	1	3	0.11	1	3	2	4.91
C0127-92135801	COc1cc(C=CC(=O)OC2CC(O)(CC(C2OC(=O)C=Cc2ccc(c(c2)O)O)O)C(=O)O)ccc1O	C26H26O12	530.48	38	12	0.27	10	12	6	131.37	200.28	2.7	1.85	1.11	-0.15	1.25	1.35	-3.87	0.0719	0.000135	Soluble	-5.68	0.00112	2.1e-06	Moderately soluble	-1.85	7.49	0.0141	Soluble	Low	No	Yes	No	No	No	No	No	-8.22	3	2	1	1	3	0.11	1	3	2	4.97
C0134-10256668	CC(=CC=CC=C(C=CC=C(C=CC1=C(C)CCCC1(C)C)C)C)C=CC=C(C=CC1=C(C)CCCC1(C)C)C	C40H56	536.87	40	0	0.45	10	0	0	184.43	0	7.79	13.54	12.61	8.96	12.65	11.11	-11.04	4.91e-09	9.15e-12	Insoluble	-13.6	1.34e-11	2.5e-14	Insoluble	-7.59	1.38e-05	2.56e-08	Poorly soluble	Low	No	Yes	No	No	No	No	No	0.04	2	4	0	1	2	0.17	0	1	3	6.19
C0138-9828626	CC(=CC=CC=C(C=CC=C(C=CC1=C(C)CCCC1(C)C)C)C)C=CC=C(C=CC1=C(C)CCCC1(C)C)C	C40H56	536.87	40	0	0.45	10	0	0	184.43	0	7.79	13.54	12.61	8.96	12.65	11.11	-11.04	4.91e-09	9.15e-12	Insoluble	-13.6	1.34e-11	2.5e-14	Insoluble	-7.59	1.38e-05	2.56e-08	Poorly soluble	Low	No	Yes	No	No	No	No	No	0.04	2	4	0	1	2	0.17	0	1	3	6.19
C0148-5319925	CC(=CCc1c(oc2c(c1=O)c(O)c1c(c2)OC(C=C1)(C)C)c1ccc(cc1O)O)C	C25H24O6	420.45	31	16	0.24	3	6	3	121.83	100.13	3.88	5.52	5.16	2.09	5.18	4.37	-6.11	0.000328	7.79e-07	Poorly soluble	-7.38	1.74e-05	4.15e-08	Poorly soluble	-6.44	0.000152	3.61e-07	Poorly soluble	High	No	No	No	Yes	Yes	No	No	-4.95	0	0	0	0	1	0.55	0	1	2	4.37
C0149-5319924	CC(=CCc1c(oc2c(c1=O)c(O)c(c(c2)O)CC=C(C)C)c1ccc(cc1O)O)C	C25H26O6	422.47	31	16	0.24	5	6	4	123.45	111.13	3.84	5.55	5.3	2.09	5.54	4.46	-6.01	0.000415	9.82e-07	Poorly soluble	-7.64	9.59e-06	2.27e-08	Poorly soluble	-6.27	0.000227	5.38e-07	Poorly soluble	Low	No	No	No	No	No	No	No	-4.94	0	0	0	0	1	0.55	0	1	2	4.27
C0150-49760098	COc1cc(O)c2c3c1c1oc4c(C[C@@H](C(O)(C)C)O)c(O)cc(c4c(=O)c1C[C@@H]3C(O2)(C)C)O	C26H28O9	484.5	35	16	0.42	4	9	5	128.88	149.82	3.16	2.67	3.07	0.35	4.07	2.66	-4.6	0.0122	2.51e-05	Moderately soluble	-5.47	0.00165	3.4e-06	Moderately soluble	-5.59	0.00124	2.55e-06	Moderately soluble	Low	No	No	No	No	Yes	No	Yes	-7.36	0	1	1	1	0	0.55	0	0	1	5.31
C0153-44258302	COc1ccc2c(c1)OC(c1c2oc2cc(O)c(c(c2c1=O)O)C=CC(C)C)C=C(C)C	C26H26O6	434.48	32	16	0.27	4	6	2	126.26	89.13	4.3	6.02	5.52	2.3	5.76	4.78	-6.43	0.000161	3.7e-07	Poorly soluble	-7.67	9.29e-06	2.14e-08	Poorly soluble	-6.56	0.000121	2.78e-07	Poorly soluble	High	No	No	No	Yes	Yes	No	No	-4.68	0	0	0	0	1	0.55	0	1	2	4.89
C0154-5316250	CC(=CCc1c2OC(C)(C)C=Cc2c(c2c1oc1c3cc(O)c(cc3OC(c1c2=O)C=C(C)C)O)O)C	C30H30O7	502.56	37	16	0.3	3	7	3	145.12	109.36	4.73	6.77	6.24	2.48	6.21	5.29	-7.34	2.28e-05	4.54e-08	Poorly soluble	-8.87	6.73e-07	1.34e-09	Poorly soluble	-7	4.99e-05	9.93e-08	Poorly soluble	Low	No	No	No	Yes	Yes	No	No	-4.56	1	3	0	1	1	0.55	1	2	2	5.38
C0155_5458462	COc1cc2oc3c4ccc(cc4OC(c3c(=O)c2c(c1C=CC(C)C)O)C=C(C)C)O	C26H26O6	434.48	32	16	0.27	4	6	2	126.26	89.13	4.31	6.02	5.52	2.3	5.76	4.78	-6.43	0.000161	3.7e-07	Poorly soluble	-7.67	9.29e-06	2.14e-08	Poorly soluble	-6.56	0.000121	2.78e-07	Poorly soluble	High	No	No	No	Yes	Yes	No	No	-4.68	0	0	0	0	1	0.55	0	1	2	4.9
C0156-168165	O=C1OC2COC(=O)c3cc(O)c(c(c3c3c(C(=O)OC2C2OC(=O)c4c(c5c1cc(O)c(c5O)O)c(O)c(O)c(c4c1c4C(=O)OC2C(O)c4c(c(c1O)O)O)O)cc(O)c(c3O)O)O)O	C41H26O26	934.63	67	30	0.15	0	26	16	211.49	455.18	0.63	0.94	0.99	-3.23	-1.86	-0.51	-6.56	0.000258	2.77e-07	Poorly soluble	-10.09	7.68e-08	8.21e-11	Insoluble	-2.48	3.12	0.00333	Soluble	Low	No	Yes	No	No	No	No	No	-11.33	3	3	1	1	5	0.17	1	2	1	7.58
C0159-73568	OC1C2COC(=O)c3cc(O)c(c(c3c3c(C(=O)OC1C(C(O2)OC(=O)c1cc(O)c(c(c1)O)O)O)cc(O)c(c3O)O)O)O	C27H22O18	634.45	45	18	0.22	3	18	11	141.85	310.66	1.24	0.07	-0.3	-2.42	-2.15	-0.71	-3.92	0.077	0.000121	Soluble	-6.15	0.000452	7.12e-07	Poorly soluble	-0.51	195	0.307	Soluble	Low	No	Yes	No	No	No	No	No	-10.12	3	2	1	1	4	0.17	1	2	1	6.66
C0161-442682	Oc1cc(O)c2c(c1)OC(C(C2c1c(O)cc(c2c1OC(C(C2)O)c1cc(O)c(c(c1)O)O)O)O)c1cc(O)c(c(c1)O)O	C30H26O14	610.52	44	24	0.2	3	14	12	150.76	261.22	1.78	1.66	1.76	-1.22	0.2	0.84	-4.88	0.00811	1.33e-05	Moderately soluble	-6.76	0.000106	1.74e-07	Poorly soluble	-2.72	1.16	0.0019	Soluble	Low	No	No	No	No	No	No	No	-8.85	3	2	1	1	4	0.17	1	1	1	5.4
C0162-441674	Oc1cc(O)c2c(c1)[o+]c(c(c2)OC1OC(COC2OC(C)C(C(C2O)O)O)C(C(C1O)O)O)c1ccc(c(c1)O)O	C27H31O15	595.53	42	16	0.44	6	15	10	139.52	252.36	-2.85	-1.51	-0.77	-3.08	-3.43	-2.33	-2.47	2.03	0.00341	Soluble	-3.28	0.31	0.00052	Soluble	0.28	1150	1.92	Soluble	Low	No	No	No	No	No	No	No	-11	3	4	1	1	3	0.17	1	2	1	6.47
C0163-44256718	OCC1OC(Oc2cc(O)cc3c2cc(OC2OC(CO)C(C(C2O)O)O)c([o+]3)c2ccc(c(c2)O)O)C(C(C1O)O)O	C27H31O16	611.53	43	16	0.44	7	16	11	140.42	272.59	-4.2	-1.67	-2.14	-3.82	-4.03	-3.17	-2.39	2.48	0.00405	Soluble	-3.54	0.175	0.000287	Soluble	0.86	4460	7.29	Soluble	Low	No	No	No	No	No	No	No	-11.22	3	4	1	1	4	0.17	1	2	1	6.55
C0169-10098738	OCC1OC(OC2CCC3C(=C2C(=O)OC)CCC2(C3(C)CC(OC2=O)c2ccoc2)O)C(C(C1O)O)O	C26H34O12	538.54	38	5	0.69	6	12	5	126.02	185.35	2.5	-0.83	-0.46	-1.21	0.01	0	-2.36	2.36	0.00439	Soluble	-2.58	1.41	0.00262	Soluble	-1.59	13.9	0.0258	Soluble	Low	No	Yes	No	No	No	No	No	-10.17	2	3	1	1	2	0.17	0	1	1	6.44
C0170-188289	O=C1OC(CC2(C1CCC1(C2C2C=CC1(O)C(=O)O2)C)C)c1cocc1	C20H22O6	358.39	26	5	0.6	1	6	1	90.1	85.97	2.11	2.16	2.21	1.76	2.29	2.1	-3.5	0.114	0.000317	Soluble	-3.6	0.0904	0.000252	Soluble	-3.48	0.119	0.000333	Soluble	High	No	Yes	No	No	No	No	No	-6.95	0	0	0	0	0	0.55	0	2	1	5.37
C0173-102451916	OCC1OC(OCCSC2CCC3C4(C2(O)C(=O)OC4CC2C3(C)CC(OC2=O)c2cocc2)C)C(C(C1O)O)O	C28H38O12S	598.66	41	5	0.79	7	12	5	141.32	210.65	2.72	0.36	-0.04	-0.72	0.56	0.58	-3.41	0.235	0.000392	Soluble	-4.35	0.0268	4.48e-05	Moderately soluble	-2.2	3.76	0.00628	Soluble	Low	No	Yes	No	No	No	No	No	-9.7	2	3	1	1	2	0.17	0	1	1	6.97
C0174-92110	CC(=CCCC(C1CCC2(C1(C)CCC13C2CCC2C3(C1)CCC(C2(C)C)O)C)C)C	C30H50O	426.72	31	0	0.93	4	1	1	135.14	20.23	5.15	9.78	8.17	6.92	7.52	7.51	-8.38	1.77e-06	4.14e-09	Poorly soluble	-10.12	3.2e-08	7.5e-11	Insoluble	-6.87	5.77e-05	1.35e-07	Poorly soluble	Low	No	No	No	No	No	No	No	-1.96	1	3	0	1	2	0.55	0	1	2	6.51
C0184-10100411	OCC1OC(OC2CC(O)C3(C(=CCC4C3CCC3(C4CCC3C(C3CC(=C(C(=O)O3)C)C)(O)C)C)C2)C)C(C(C1O)O)O	C34H52O10	620.77	44	0	0.85	5	10	6	161.86	166.14	3.46	2.42	2.12	1.25	1.66	2.18	-4.88	0.00812	1.31e-05	Moderately soluble	-5.55	0.00174	2.81e-06	Moderately soluble	-2.02	5.87	0.00946	Soluble	Low	No	Yes	No	No	No	No	No	-8.37	2	3	1	1	3	0.17	0	1	1	7.8
C0187-122724	O=C1C=C2C(=CC=C3C2(C)CCC2(C3(C)CCC3(C2CC(C)(CC3)C(=O)O)C)C)C(=C1O)C	C29H38O4	450.61	33	0	0.66	1	4	2	131.29	74.6	3.37	5.94	6.7	4.42	5.39	5.16	-6.31	0.000221	4.9e-07	Poorly soluble	-7.28	2.36e-05	5.23e-08	Poorly soluble	-5.8	0.000706	1.57e-06	Moderately soluble	Low	No	Yes	No	No	Yes	No	Yes	-4.83	1	3	0	1	1	0.56	0	0	2	6.28
C0190-91810602	Oc1cc(O)c2c(c1)[o+]c(c(c2)OC1OCC(C(C1O)O)O)c1ccc(c(c1)O)O.[Cl-]	C20H19ClO10	454.81	31	16	0.25	3	10	7	108.18	173.21	-4.62	1	-1.97	-1	-1.42	-1.6	-3.47	0.153	0.000336	Soluble	-4.23	0.027	5.94e-05	Moderately soluble	-1.36	19.7	0.0434	Soluble	Low	No	No	No	No	No	No	No	-8.36	1	1	1	1	2	0.55	1	2	1	5.03
C0191-44256700	OCC1OC(Oc2cc3c(O)cc(cc3[o+]c2c2ccc(c(c2)O)O)O)C(C(C1O)O)O	C21H21O11	449.38	32	16	0.29	4	11	8	108.29	193.44	-1.5	-1.03	0.38	-1.76	-1.91	-1.16	-2.08	3.71	0.00825	Soluble	-2.54	1.28	0.00285	Soluble	-0.93	52.3	0.116	Soluble	Low	No	No	No	No	No	No	No	-9.77	2	0	1	1	3	0.17	1	2	1	5.27
C0192-197081	OCC1OC(Oc2cc3c(O)cc(cc3[o+]c2c2ccc(c(c2)O)O)O)C(C(C1O)O)O.[Cl-]	C21H21ClO11	484.84	33	16	0.29	4	11	8	114.15	193.44	-3.96	-0.23	-2.61	-1.54	-1.91	-2.05	-2.8	0.776	0.0016	Soluble	-3.37	0.205	0.000422	Soluble	-0.93	56.4	0.116	Soluble	Low	No	No	No	No	No	No	No	-9.42	2	2	1	1	3	0.17	1	2	1	5.3
C0238-5281764	O=C(OC(C(C(=O)O)OC(=O)C=Cc1ccc(c(c1)O)O)C(=O)O)C=Cc1ccc(c(c1)O)O	C22H18O12	474.37	34	12	0.09	11	12	6	114	208.12	1	2.01	1.01	0.14	0.88	1.01	-3.58	0.124	0.000261	Soluble	-6.01	0.000466	9.83e-07	Poorly soluble	-0.87	64.3	0.136	Soluble	Low	No	Yes	No	No	No	No	No	-7.77	2	0	2	1	3	0.11	1	3	2	4.14
C0263-33010	CC(CCCC(C1CCC2C1(C)CCC1C2C=CC2=CC(CCC12C)OC(=O)c1ccccc1)C)C	C34H48O2	488.74	36	6	0.68	8	2	0	152.78	26.3	5.81	10.61	9.03	7.36	7.6	8.08	-9.15	3.46e-07	7.08e-10	Poorly soluble	-11.11	3.76e-09	7.7e-12	Insoluble	-7.99	5e-06	1.02e-08	Poorly soluble	Low	No	No	No	No	No	No	No	-1.75	1	4	0	1	1	0.55	0	0	3	6.28
C0270-101662426	OCC1OC(OCC2OC(OC(=O)C(=CC=CC(=CC=CC=C(C=CC=C(C(=O)OC3OC(COC4OC(CO)C(C(C4O)O)O)C(C(C3O)O)O)C)C)C)C)C(C(C2O)O)O)C(C(C1O)O)O	C44H64O24	976.96	68	0	0.64	20	24	14	227.19	391.2	3.06	-2.49	-5.23	-5.68	-3.4	-2.75	-3.01	0.958	0.000981	Soluble	-5.18	0.00642	6.57e-06	Moderately soluble	6.51	3150000000	3230000	Soluble	Low	No	Yes	No	No	No	No	No	-14.03	3	4	2	1	6	0.17	0	3	2	9.54
C0281-24873431	O=C(OC1CCC2(C(C1(C)C)CCC1(C2CC=C2C1(C)CCC1(C2CC(C)(C)CC1)C(=O)O)C)C)C=Cc1ccc(c(c1)O)O	C39H54O6	618.84	45	6	0.69	5	6	3	180.05	104.06	4.68	9.43	8.8	5.87	7.13	7.18	-9.39	2.54e-07	4.11e-10	Poorly soluble	-11.52	1.86e-09	3.01e-12	Insoluble	-7.65	1.4e-05	2.25e-08	Poorly soluble	Low	No	No	No	No	No	No	Yes	-3.38	2	4	0	1	2	0.56	1	3	2	6.78
C0282-10579517	O=C(OC1CCC2(C(C1(C)C)CCC1(C2CC=C2C1(C)CCC1(C2CC(C)(C)CC1)C(=O)O)C)C)C=Cc1ccc(cc1)O	C39H54O5	602.84	44	6	0.69	5	5	2	178.03	83.83	4.7	9.79	9.09	6.42	7.6	7.52	-9.52	1.84e-07	3.05e-10	Poorly soluble	-11.47	2.04e-09	3.38e-12	Insoluble	-8.24	3.45e-06	5.71e-09	Poorly soluble	Low	No	No	No	No	No	No	Yes	-3.03	2	4	0	1	2	0.56	0	2	2	6.69
C0283-5316120	O=C(OC1C(O)CC2(C(C1(C)C)CCC1(C2CC=C2C1(C)CCC1(C2CC(C)(C)CC1)C(=O)O)C)C)C=Cc1ccc(cc1)O	C39H54O6	618.84	45	6	0.69	5	6	3	179.19	104.06	4.69	8.81	8.07	5.61	6.72	6.78	-9	6.25e-07	1.01e-09	Poorly soluble	-10.88	8.18e-09	1.32e-11	Insoluble	-7.42	2.37e-05	3.84e-08	Poorly soluble	Low	No	No	No	No	No	No	Yes	-3.82	2	4	0	1	2	0.56	0	2	2	6.85
C0297-5281707	Oc1ccc2c(c1)oc(=O)c1c2oc2c1ccc(c2)O	C15H8O5	268.22	20	17	0	0	5	2	73.81	83.81	1.8	2.76	3.1	1.76	2.88	2.46	-3.87	0.0361	0.000135	Soluble	-4.18	0.0179	6.68e-05	Moderately soluble	-5.03	0.00251	9.38e-06	Moderately soluble	High	No	No	Yes	No	No	Yes	No	-5.98	0	0	0	0	0	0.55	0	1	0	3.16
C0320-72284	OC(=O)CC1C(=O)OC2C(COC(=O)c3cc(O)c(c(c3)O)O)OC(C(C2OC(=O)c2cc(O)c(c(c2)O)O)OC(=O)c2c3C1C(O)C(=O)Oc3c(c(c2)O)O)OC(=O)c1cc(O)c(c(c1)O)O	C41H32O27	956.68	68	24	0.24	12	27	13	211.07	447.09	0.93	0.66	0.02	-2.64	-2.28	-0.66	-5.66	0.00211	2.21e-06	Moderately soluble	-9.62	2.27e-07	2.37e-10	Poorly soluble	-1.27	51.6	0.054	Soluble	Low	No	Yes	No	No	No	No	No	-11.67	3	3	2	1	4	0.11	1	3	2	8.39
C0323-73568	OC1C2COC(=O)c3cc(O)c(c(c3c3c(C(=O)OC1C(C(O2)OC(=O)c1cc(O)c(c(c1)O)O)O)cc(O)c(c3O)O)O)O	C27H22O18	634.45	45	18	0.22	3	18	11	141.85	310.66	1.24	0.07	-0.3	-2.42	-2.15	-0.71	-3.92	0.077	0.000121	Soluble	-6.15	0.000452	7.12e-07	Poorly soluble	-0.51	195	0.307	Soluble	Low	No	Yes	No	No	No	No	No	-10.12	3	2	1	1	4	0.17	1	2	1	6.66
C0325-101260929	OCC1OC(OC(=O)c2cc(O)c(c(c2)O)O)C2C(C1OC(=O)C(CC(=O)O)C1C(O)C(=O)Oc3c1c(C(=O)O2)cc(c3O)O)O	C27H24O19	652.47	46	12	0.37	6	19	9	139.65	313.57	0.92	-1.68	-1.95	-2.25	-2.56	-1.5	-2.62	1.55	0.00238	Soluble	-4.39	0.0264	4.05e-05	Moderately soluble	0.35	1470	2.26	Soluble	Low	No	Yes	No	No	No	No	No	-11.47	3	3	1	1	4	0.11	1	3	1	7.15
C0326-442674	OC(=O)CC1C(=O)OC2C3COC(=O)c4cc(O)c(c(c4c4c(C(=O)OC2C(OC(=O)c2c5C1C(O)C(=O)Oc5c(c(c2)O)O)C(O3)OC(=O)c1cc(O)c(c(c1)O)O)cc(O)c(c4O)O)O)O	C41H30O27	954.66	68	24	0.24	5	27	13	210.06	447.09	0.24	0.36	0	-2.64	-2.56	-0.92	-5.92	0.00116	1.21e-06	Moderately soluble	-9.31	4.64e-07	4.86e-10	Poorly soluble	-1.58	25.2	0.0264	Soluble	Low	No	Yes	No	No	No	No	No	-11.87	3	3	1	1	5	0.11	1	3	1	7.96
C0347-44256718	OCC1OC(Oc2cc(O)cc3c2cc(OC2OC(CO)C(C(C2O)O)O)c([o+]3)c2ccc(c(c2)O)O)C(C(C1O)O)O	C27H31O16	611.53	43	16	0.44	7	16	11	140.42	272.59	-4.2	-1.67	-2.14	-3.82	-4.03	-3.17	-2.39	2.48	0.00405	Soluble	-3.54	0.175	0.000287	Soluble	0.86	4460	7.29	Soluble	Low	No	No	No	No	No	No	No	-11.22	3	4	1	1	4	0.17	1	2	1	6.55
C0360-5280489	CC(=CC=CC=C(C=CC=C(C=CC1=C(C)CCCC1(C)C)C)C)C=CC=C(C=CC1=C(C)CCCC1(C)C)C	C40H56	536.87	40	0	0.45	10	0	0	184.43	0	7.79	13.54	12.61	8.96	12.65	11.11	-11.04	4.91e-09	9.15e-12	Insoluble	-13.6	1.34e-11	2.5e-14	Insoluble	-7.59	1.38e-05	2.56e-08	Poorly soluble	Low	No	Yes	No	No	No	No	No	0.04	2	4	0	1	2	0.17	0	1	3	6.19
C0363-442971	OCC1OC(OC2CCC3(C(=CCC4C3CCC3(C4CC4C3C(C)C3N4CC(CC3)C)C)C2)C)C(C(C1OC1OC(C)C(C(C1O)O)O)O)OC1OC(C)C(C(C1O)O)O	C45H73NO14	852.06	60	0	0.96	7	15	8	221.02	220.46	4.59	1.75	0.8	-0.4	-1.33	1.08	-5.76	0.00147	1.72e-06	Moderately soluble	-6	0.000858	1.01e-06	Moderately soluble	0.16	1240	1.45	Soluble	Low	No	Yes	No	No	No	No	No	-10.26	3	3	1	1	5	0.17	0	1	1	9.43
C0365-633072	O=C1C(=CC(=O)c2c1ccc(c2O)C1=C(C)C(=O)c2c(C1=O)c(O)ccc2)C	C22H14O6	374.34	28	12	0.09	1	6	2	100.98	108.74	2.56	3.75	3.28	0.62	4.17	2.87	-4.77	0.00629	1.68e-05	Moderately soluble	-5.73	0.000703	1.88e-06	Moderately soluble	-5.98	0.000395	1.05e-06	Moderately soluble	High	No	No	Yes	No	Yes	No	Yes	-5.92	0	0	0	0	0	0.55	2	0	2	3.52
C0367-6440892	OCC12OC2C(C2C1C(OC=C2)OC1OC(COC(=O)C=Cc2ccccc2)C(C(C1O)O)O)O	C24H28O11	492.47	35	6	0.54	8	11	5	115.99	167.67	2.24	-1.11	-1.43	-1.31	-0.79	-0.48	-1.79	7.93	0.0161	Very soluble	-1.92	5.92	0.012	Very soluble	0.28	943	1.91	Soluble	Low	No	Yes	No	No	No	No	No	-10.09	1	2	1	1	2	0.55	0	2	2	6.12
C0369-270061	OC1=CC2C(=CCC3C2(C)C(=O)CC2(C3(C)CC(C2C(C(=O)CC(C(O)(C)C)O)(O)C)O)C)C(C1=O)(C)C	C30H44O8	532.67	38	0	0.77	5	8	5	142.78	152.36	3.16	1.76	2.81	0.66	3.35	2.35	-3.92	0.0638	0.00012	Soluble	-4.58	0.0141	2.65e-05	Moderately soluble	-3.41	0.206	0.000386	Soluble	Low	No	Yes	No	No	No	No	Yes	-8.3	1	3	1	1	1	0.55	0	1	1	6.86
C0387-366355	Oc1ccc(cc1)C1Oc2c(C1c1cc(O)cc3c1C(c1cc(O)cc(c1)O)C(O3)c1ccc(cc1)O)c(C=Cc1ccc(cc1)O)cc(c2)O	C42H32O9	680.7	51	36	0.1	6	9	7	192.61	160.07	2.78	7.68	7.46	3.43	6.24	5.52	-9.03	6.43e-07	9.44e-10	Poorly soluble	-10.88	8.93e-09	1.31e-11	Insoluble	-10.29	3.47e-08	5.09e-11	Insoluble	Low	No	No	No	No	No	No	No	-5	2	4	1	2	5	0.17	0	1	2	5.93
C0394-636403	O=C(OC1CCC2(C(C1(C)C)CCC1(C2C(=O)C=C2C1(C)CCC1(C2CC(C)(CC1)C(=O)O)C)C)C)CCC(=O)O	C34H50O7	570.76	41	0	0.82	6	7	2	157.98	117.97	3.45	5.5	6.83	4.63	5.85	5.25	-6.45	0.000204	3.57e-07	Poorly soluble	-7.74	1.05e-05	1.84e-08	Poorly soluble	-6.33	0.000269	4.72e-07	Poorly soluble	Low	No	Yes	No	No	No	No	No	-5.88	2	4	0	1	1	0.56	0	0	2	6.61
C0403-11592917	Oc1ccc(cc1)c1oc2cc(O)cc(c2c(=O)c1OC1OC(COC2OC(C)C(C(C2O)O)O)C(C(C1OC1OC(C)C(C(C1O)O)O)O)O)O	C33H40O19	740.66	52	16	0.55	8	19	11	170.58	308.12	3.13	-2.02	-2.54	-4.77	-3.15	-1.87	-2.86	1.02	0.00138	Soluble	-3.93	0.0879	0.000119	Soluble	0.37	1740	2.36	Soluble	Low	No	Yes	No	No	No	No	No	-12.25	3	4	1	1	5	0.17	0	0	2	7.56
C0422-129660864	CC(=CCCC(C1CCC2(C1(C)CCC13C2CCC2C3(C1)CCC(C2(C)C)O)C)C)C	C30H50O	426.72	31	0	0.93	4	1	1	135.14	20.23	5.15	9.78	8.17	6.92	7.52	7.51	-8.38	1.77e-06	4.14e-09	Poorly soluble	-10.12	3.2e-08	7.5e-11	Insoluble	-6.87	5.77e-05	1.35e-07	Poorly soluble	Low	No	No	No	No	No	No	No	-1.96	1	3	0	1	2	0.55	0	1	2	6.51
C0438-44566685	CC(C=CCC(C1CCC2(C1(C)CCC13C2CCC2C3(C1)CCC(C2(C)C)O)C)C)C	C30H50O	426.72	31	0	0.93	4	1	1	135.14	20.23	5.14	9.37	8.02	6.92	7.5	7.39	-8.12	3.2e-06	7.5e-09	Poorly soluble	-9.7	8.53e-08	2e-10	Poorly soluble	-6.51	0.000131	3.07e-07	Poorly soluble	Low	No	No	No	No	No	No	No	-2.25	1	3	0	1	2	0.55	0	1	2	6.64
C0442-14831162	OC1CCC2(C(C1(C)C)CCC1(C2CCC2C1(C)CC=C1C2(C)CCC(C1)(C)C)C)C	C30H50O	426.72	31	0	0.93	0	1	1	134.88	20.23	4.65	9.08	8.17	6.92	6.92	7.15	-8.21	2.66e-06	6.22e-09	Poorly soluble	-9.4	1.71e-07	4e-10	Poorly soluble	-7.16	2.93e-05	6.85e-08	Poorly soluble	Low	No	No	No	No	No	No	No	-2.46	1	3	0	1	2	0.55	0	1	2	6.04
C0445-53236073	OCC1OC(OC2CCC3(C(C2(C)C(=O)O)CCC2(C3CC=C3C2(C)CCC2(C3CC(C)(C)CC2)C(=O)OC2OC(C)C(C(C2OC2OC(C)C(C(C2O)O)OC2OC(C(=O)O)C(C(C2O)O)O)O)O)C)C)C(C(C1O)O)O	C54H84O24	1117.23	78	0	0.91	12	24	13	265.84	388.04	2.69	0.85	-0.82	-2.9	-2.74	-0.58	-6.51	0.000345	3.09e-07	Poorly soluble	-8.58	2.92e-06	2.62e-09	Poorly soluble	1.68	53000	47.4	Soluble	Low	No	Yes	No	No	No	No	No	-12.51	3	4	2	1	5	0.11	0	2	2	10
C0446-927642	O=c1cc(oc2c1c(O)c1c(c2)OCO1)c1ccccc1	C16H10O5	282.25	21	16	0.06	1	5	1	76.01	68.9	2.74	4.11	2.89	1.17	3.38	2.86	-4.68	0.00594	2.1e-05	Moderately soluble	-5.26	0.00154	5.46e-06	Moderately soluble	-5.3	0.0014	4.98e-06	Moderately soluble	High	Yes	No	Yes	No	Yes	Yes	Yes	-5.1	0	0	0	0	0	0.55	0	0	1	3.23
C0451-11464648	Oc1cc(O)c2c(c1)[o+]c(c(c2)OC1OC(C)C(C(C1O)O)O)c1ccc(c(c1)O)O	C21H21O10	433.39	31	16	0.29	3	10	7	107.13	173.21	-1.45	0.64	1.41	-1	-1.31	-0.34	-3.11	0.333	0.000769	Soluble	-3.85	0.0608	0.00014	Soluble	-1.51	13.5	0.0311	Soluble	Low	No	No	No	No	No	No	No	-8.49	1	0	1	1	2	0.55	1	2	1	5.23
C0452-131752380	OCC1OC(Oc2cc3c(cc(cc3[o+]c2c2ccc(c(c2)O)O)O)OC2OC(CO)C(C(C2O)O)O)C(C(C1O)O)OC1OC(CO)C(C(C1O)O)O	C33H41O21	773.67	54	16	0.55	10	21	14	172.8	351.74	-4.64	-4.43	-4.32	-5.86	-6.13	-5.08	-1.41	30.4	0.0393	Very soluble	-2.34	3.53	0.00456	Soluble	2.71	393000	508	Soluble	Low	No	Yes	No	No	No	No	No	-14.16	3	4	1	1	5	0.17	1	2	2	7.69
C0453-6324923	OCC1OC(Oc2cc(C)cc3c2C(=O)c2c(C3=O)cccc2O)C(C(C1O)O)O	C21H20O9	416.38	30	12	0.33	3	9	5	100.88	153.75	1.94	1.27	-0.35	-1.26	0.92	0.5	-3.32	0.199	0.000479	Soluble	-4.1	0.0332	7.98e-05	Moderately soluble	-2.79	0.683	0.00164	Soluble	Low	No	Yes	No	No	No	No	No	-7.94	0	0	1	1	1	0.55	1	0	1	4.96
C0457-44420939	Oc1cc(O)c2c(c1)oc1c(c2=O)c2ccccc2OC1O	C16H10O6	298.25	22	16	0.06	0	6	3	77.66	100.13	2.13	2.02	1.93	0.63	2.12	1.77	-3.5	0.0943	0.000316	Soluble	-3.75	0.053	0.000178	Soluble	-4.18	0.0199	6.67e-05	Moderately soluble	High	No	No	Yes	No	No	Yes	Yes	-6.69	0	0	0	0	0	0.55	0	0	0	3.72
C0550-12303065	CC1CCC2(OC1)OC1C(C2C)C2(C(C1)C1CC(O)C3C(C1CC2)(C)CCC(C3)O)C	C27H44O4	432.64	31	0	1	0	4	2	123.23	58.92	4.08	5.15	4.76	4.23	3.4	4.32	-5.77	0.00074	1.71e-06	Moderately soluble	-6.13	0.000319	7.37e-07	Poorly soluble	-3.69	0.0887	0.000205	Soluble	High	Yes	Yes	No	No	No	No	No	-5.28	1	1	0	0	1	0.55	0	0	2	6.97
C0552-101494955	OCC1=C(C)CC(OC1=O)C(C1(O)CCC2(C1(C)CCC1C2CC=C2C1(C)C(=O)CC=C2)O)(O)C	C28H38O7	486.6	35	0	0.71	3	7	4	130.44	124.29	3.46	1.64	2.52	1.87	3.23	2.54	-3.69	0.0989	0.000203	Soluble	-3.86	0.0667	0.000137	Soluble	-3.56	0.135	0.000277	Soluble	High	No	Yes	No	No	No	No	No	-8.1	0	3	0	0	0	0.55	0	0	1	6.48
C0553-101494956	OC1CC(=O)C2(C(=CCC3C2CCC2(C3(O)CCC2C(C2CC(C)C(C(=O)O2)C)(O)C)C)C1)C	C28H42O6	474.63	34	0	0.86	2	6	3	130.19	104.06	3.7	2.86	3.56	2.84	3.46	3.28	-4.45	0.0167	3.53e-05	Moderately soluble	-4.7	0.00938	1.98e-05	Moderately soluble	-3.71	0.0917	0.000193	Soluble	High	No	Yes	No	No	No	No	No	-7.16	0	2	0	0	0	0.55	0	1	1	6.39
C0555-101936450	OCC1=C(C)CC(OC1=O)C1(C)OC23C(C1CC2)(C)CCC1C3CC=C2C1(C)C(=O)C=CC2	C28H36O5	452.58	33	0	0.71	2	5	1	125.89	72.83	3.68	3.76	4.45	3.48	4.68	4.01	-4.88	0.00593	1.31e-05	Moderately soluble	-4.98	0.00471	1.04e-05	Moderately soluble	-5.05	0.00402	8.89e-06	Moderately soluble	High	Yes	Yes	No	No	Yes	No	No	-6.39	0	0	0	0	0	0.55	0	1	2	6.65
C0556-44562952	CC1=C(C)C(=O)OC(C1)C1(C)OC23C(C1(O)CC2)(C)CCC1C3CC=C2C1(C)C(=O)C=CC2	C28H36O5	452.58	33	0	0.71	1	5	1	125.93	72.83	3.87	3.41	4.59	3.48	4.79	4.03	-4.73	0.00846	1.87e-05	Moderately soluble	-4.62	0.0109	2.4e-05	Moderately soluble	-5.25	0.00253	5.6e-06	Moderately soluble	High	No	Yes	No	No	No	No	No	-6.64	0	0	0	0	0	0.55	0	1	1	6.69
C0557-15341418	CC1=C(C)C(=O)OC(C1)C1(C)OC23C(C1CC2)(C)CCC1C3CC=C2C1(C)C(=O)CC=C2	C28H36O4	436.58	32	0	0.71	1	4	0	124.73	52.6	4.01	4.39	5.47	4.31	5.29	4.7	-5.25	0.00247	5.67e-06	Moderately soluble	-5.21	0.00268	6.15e-06	Moderately soluble	-5.62	0.00104	2.38e-06	Moderately soluble	High	Yes	No	No	No	Yes	No	No	-5.85	1	0	0	0	0	0.55	0	0	2	6.7
C0559-24941992	OCC1=C(C)CC(OC1=O)C1(C)OC23C(C1(O)CC2)(C)CCC1C3CC=C2C1(C)C(=O)C=CC2	C28H36O6	468.58	34	0	0.71	2	6	2	127.09	93.06	3.23	2.71	3.56	2.67	4.18	3.27	-4.32	0.0224	4.78e-05	Moderately soluble	-4.32	0.0226	4.81e-05	Moderately soluble	-4.68	0.00984	2.1e-05	Moderately soluble	High	No	Yes	No	No	No	No	No	-7.23	0	0	0	0	0	0.55	0	1	1	6.72
C0560-10553985	CC1=C(C)C(=O)OC(C1)C(C1(O)CC(C2(C1(C)CCC1C2CC(C2(C1(C)C(=O)C=CC2)O)O)O)O)(O)C	C28H40O9	520.61	37	0	0.79	2	9	6	133.28	164.75	2.56	-0.22	0.68	0.39	1.57	1	-2.8	0.83	0.0016	Soluble	-2.78	0.859	0.00165	Soluble	-2.13	3.89	0.00746	Soluble	Low	No	Yes	No	No	No	No	No	-9.63	2	3	1	1	2	0.17	0	0	1	6.62
C0562_15968792	OCC1=C(C)CC(OC1=O)C1(C)OC23C(C1CC2)(C)CCC1C3CC=C2C1(C)C(=O)CC(C2)O	C28H38O6	470.6	34	0	0.79	2	6	2	127.53	93.06	3.39	2.58	3.64	2.75	4.19	3.31	-4.25	0.0264	5.61e-05	Moderately soluble	-4.18	0.0309	6.57e-05	Moderately soluble	-4.7	0.0095	2.02e-05	Moderately soluble	High	No	Yes	No	No	No	No	No	-7.34	0	1	0	0	0	0.55	0	1	1	6.8
C0563-15970528	OCC1OC(OC2CC(=O)C3(C(=CCC4C3CCC3(C54CCC3C(O5)(C)C3CC(=C(C(=O)O3)C)C)C)C2)C)C(C(C1O)O)O	C34H48O10	616.74	44	0	0.82	4	10	4	158.75	151.98	4.18	1.69	2.49	1.16	2.69	2.44	-4.46	0.0212	3.43e-05	Moderately soluble	-4.5	0.0197	3.19e-05	Moderately soluble	-3.47	0.209	0.000339	Soluble	Low	No	Yes	No	No	No	No	No	-8.86	1	3	1	1	2	0.55	0	1	1	8.1
C0564-10770343	OCC1OC(OC2CC(=O)C3(C(=CCC4C3CCC3(C4(O)CCC3C(C3CC(=C(C(=O)O3)C)C)(O)C)C)C2)C)C(C(C1O)O)O	C34H50O11	634.75	45	0	0.82	5	11	6	162.1	183.21	3.46	0.69	1.45	0.4	1.76	1.55	-3.88	0.0836	0.000132	Soluble	-4.11	0.0488	7.68e-05	Moderately soluble	-2.34	2.88	0.00454	Soluble	Low	No	Yes	No	No	No	No	No	-9.68	3	3	1	1	4	0.17	0	1	1	7.78
C0565-10794094	OCC1OC(OC2CC(=O)C3(C(=CCC4C3CCC3(C4=CCC3C(C3CC(=C(C(=O)O3)CO)C)(O)C)C)C2)C)C(C(C1O)O)O	C34H48O11	632.74	45	0	0.76	6	11	6	161.59	183.21	2.82	0.68	1.22	0.31	1.64	1.33	-3.8	0.101	0.00016	Soluble	-4.1	0.0498	7.87e-05	Moderately soluble	-2.13	4.73	0.00748	Soluble	Low	No	Yes	No	No	No	No	No	-9.68	3	3	1	1	4	0.17	0	1	1	7.73
C0569-101936452	CC1=C(C)C(=O)OC(C1)C1(C)OC23C(C1CC2)(C)CCC1C3CC=C2C1(C)C(=O)C=CC2	C28H36O4	436.58	32	0	0.71	1	4	0	124.73	52.6	4.06	4.46	5.47	4.31	5.29	4.72	-5.29	0.00224	5.12e-06	Moderately soluble	-5.28	0.00227	5.2e-06	Moderately soluble	-5.62	0.00104	2.38e-06	Moderately soluble	High	Yes	No	No	No	Yes	No	No	-5.8	1	0	0	0	0	0.55	0	1	2	6.59
C0570-10508451	OCC1OC(OC2CC(=O)C3(C(=CCC4C3CCC3(C4(O)CCC3(O)C(C3CC(=C(C(=O)O3)C)C)(O)C)C)C2)C)C(C(C1O)O)O	C34H50O12	650.75	46	0	0.82	5	12	7	163.3	203.44	3.04	-0.36	0.56	-0.36	1.27	0.83	-3.32	0.313	0.000481	Soluble	-3.45	0.231	0.000355	Soluble	-1.97	7.05	0.0108	Soluble	Low	No	No	No	No	No	No	No	-10.53	3	3	1	1	4	0.17	0	1	1	7.82
C0572-100920596	OCC1OC(OC2CC(=O)C3(C(=CCC4C3CCC3(C54OC(C3(CC5O)O)(C)C3CC(=C(C(=O)O3)C)C)C)C2)C)C(C(C1O)O)O	C34H48O12	648.74	46	0	0.82	4	12	6	161.11	192.44	3.3	-0.34	0.58	-0.36	1.31	0.9	-3.38	0.268	0.000413	Soluble	-3.24	0.374	0.000576	Soluble	-2.27	3.52	0.00543	Soluble	Low	No	Yes	No	No	No	No	No	-10.5	3	3	1	1	4	0.17	0	1	1	8.22
C0573-15977628	OC1CC(=O)C2(C(=CCC3C2CCC2(C43CCC2(C(O4)(C)C2CC(=C(C(=O)O2)C)C)O)C)C1)C	C28H38O6	470.6	34	0	0.79	1	6	2	127.57	93.06	3.33	2.23	3.78	2.75	4.3	3.28	-4.1	0.0377	8.01e-05	Moderately soluble	-3.82	0.0713	0.000152	Soluble	-4.9	0.00598	1.27e-05	Moderately soluble	High	No	Yes	No	No	No	No	No	-7.59	0	1	0	0	0	0.55	0	1	1	6.86
C0580-10462924	COc1cc2c(cc1OC)c(OC1OCC(C1OC1OCC(C(C1O)O)O)(O)COC1OCC(C(C1O)O)O)c1c(c2c2ccc3c(c2)OCO3)C(=O)OC1	C36H40O19	776.69	55	16	0.53	10	19	7	178.8	260.21	2.61	-1.42	-1.48	-2.75	-0.23	-0.65	-3.32	0.375	0.000483	Soluble	-3.54	0.223	0.000287	Soluble	-2.61	1.91	0.00246	Soluble	Low	No	Yes	No	No	No	No	No	-12.05	3	4	1	1	5	0.17	0	0	2	7.24
C0585-14335955	O=C(OC1C(O)CC2(C(C1(C)C)CCC1(C2CC=C2C1(C)CCC1(C2C(C)(O)C(C)CC1)C(=O)O)C)C)C=Cc1ccc(cc1)O	C39H54O7	634.84	46	6	0.69	5	7	4	180.65	124.29	4.04	7.26	7.04	4.81	5.83	5.8	-8.12	4.86e-06	7.65e-09	Poorly soluble	-9.69	1.28e-07	2.02e-10	Poorly soluble	-6.59	0.000164	2.58e-07	Poorly soluble	Low	No	Yes	No	No	No	No	Yes	-5.02	2	4	0	1	2	0.56	0	2	2	7.1
C0589-72322	C1Oc2c(O1)cc1c(c2)CC[n+]2c1cc1ccc3c(c1c2)OCO3	C19H14NO4	320.32	24	16	0.21	0	4	0	87.95	40.8	-0.17	3.49	2.81	2.37	3.52	2.4	-4.52	0.00972	3.03e-05	Moderately soluble	-4.03	0.0299	9.34e-05	Moderately soluble	-5.43	0.00119	3.71e-06	Moderately soluble	High	Yes	Yes	Yes	No	No	No	Yes	-5.78	0	0	0	0	0	0.55	0	1	0	2.96
C0593-5481969	CC(=CC1Oc2cc(O)ccc2c2c1c(=O)c1c(o2)c2C=CC(Oc2cc1O)(C)C)C	C25H22O6	418.44	31	16	0.24	1	6	2	119.38	89.13	3.94	5.2	5.02	2.09	4.86	4.22	-6.03	0.000394	9.41e-07	Poorly soluble	-6.82	6.35e-05	1.52e-07	Poorly soluble	-6.4	0.000168	4.02e-07	Poorly soluble	High	No	No	No	Yes	Yes	No	Yes	-5.16	0	0	0	0	1	0.55	0	1	2	4.86
D0004-5134221	O=C(OC(C(C(=O)O)OC(=O)C=Cc1ccc(c(c1)O)O)C(=O)O)C=Cc1ccc(c(c1)O)O	C22H18O12	474.37	34	12	0.09	11	12	6	114	208.12	1	2.01	1.01	0.14	0.88	1.01	-3.58	0.124	0.000261	Soluble	-6.01	0.000466	9.83e-07	Poorly soluble	-0.87	64.3	0.136	Soluble	Low	No	Yes	No	No	No	No	No	-7.77	2	0	2	1	3	0.11	1	3	2	4.14
D0007-44256897	OC(=O)CC(=O)OCC1OC(Oc2cc3c(O)cc(cc3[o+]c2c2cc(O)c(c(c2)O)O)O)C(C(C1O)O)O	C24H23O15	551.43	39	16	0.29	8	15	9	126.63	257.04	-2.61	-1.67	0.11	-2.36	-2.52	-1.81	-1.98	5.74	0.0104	Very soluble	-3.22	0.335	0.000608	Soluble	-0.29	285	0.516	Soluble	Low	No	No	No	No	No	No	No	-10.85	3	1	1	1	3	0.17	1	3	2	5.6
D0009-107971	OCC1OC(Oc2ccc3c(c2)occ(c3=O)c2ccc(cc2)O)C(C(C1O)O)O	C21H20O9	416.38	30	16	0.29	4	9	5	104.09	149.82	1.77	0.67	0.34	-1.11	0.82	0.5	-2.97	0.442	0.00106	Soluble	-3.39	0.169	0.000405	Soluble	-3.28	0.218	0.000522	Soluble	Low	No	No	No	No	No	No	No	-8.36	0	0	1	1	0	0.55	0	0	1	5.01
D0037-165003	CCC1CN2CCc3c(C2CC1CC1NCCc2c1[nH]c1c2cccc1)cc(c(c3)OC)OC	C29H37N3O2	459.62	34	15	0.52	5	4	2	145.92	49.52	4.46	4.96	4	3.43	5.37	4.44	-5.81	0.00071	1.55e-06	Moderately soluble	-5.74	0.00084	1.83e-06	Moderately soluble	-8.35	2.04e-06	4.44e-09	Poorly soluble	High	Yes	Yes	No	No	No	No	No	-5.58	0	2	0	0	0	0.55	1	0	2	4.9
D0038-23250609	OC(=O)CC(=O)OCC1OC(Oc2cc3c(O)cc(cc3[o+]c2c2cc(O)c(c(c2)O)O)O)C(C(C1O)O)OC1OC(C)C(C(C1O)O)O	C30H33O19	697.57	49	16	0.43	10	19	11	157.85	315.96	-3.33	-2.77	-1.04	-3.66	-4	-2.96	-2	6.95	0.00997	Soluble	-3.31	0.34	0.000488	Soluble	0.96	6360	9.12	Soluble	Low	No	No	No	No	No	No	No	-12.52	3	4	1	1	5	0.17	1	3	2	6.81
D0043-6708713	CC(=O)Oc1cc2c(c(c1OC(=O)C)C)CC=C1C2(C)CCC2(C1(C)CCC1(C2CC(C)(CC1)C(=O)O)C)C	C33H44O6	536.7	39	6	0.67	5	6	1	152.16	89.9	4.17	7.56	7.08	5.62	7.04	6.29	-7.71	1.04e-05	1.93e-08	Poorly soluble	-9.28	2.79e-07	5.2e-10	Poorly soluble	-7.93	6.36e-06	1.19e-08	Poorly soluble	Low	No	Yes	No	No	Yes	No	Yes	-4.21	2	4	0	1	1	0.56	0	2	2	5.87
D0045-5281780	O=C(OC1C(O)CC(CC1OC(=O)C=Cc1ccc(c(c1)O)O)(O)C(=O)O)C=Cc1ccc(c(c1)O)O	C25H24O12	516.45	37	12	0.24	9	12	7	126.9	211.28	1.25	1.52	0.81	-0.35	0.69	0.78	-3.65	0.117	0.000226	Soluble	-5.57	0.0014	2.72e-06	Moderately soluble	-1.16	35.4	0.0685	Soluble	Low	No	Yes	No	No	No	No	No	-8.37	3	1	1	1	3	0.11	1	3	2	4.86
D0046-6474310	O=C(OC1CC(O)(CC(C1O)OC(=O)C=Cc1ccc(c(c1)O)O)C(=O)O)C=Cc1ccc(c(c1)O)O	C25H24O12	516.45	37	12	0.24	9	12	7	126.9	211.28	1.05	1.52	0.81	-0.35	0.69	0.74	-3.65	0.117	0.000226	Soluble	-5.57	0.0014	2.72e-06	Moderately soluble	-1.16	35.4	0.0685	Soluble	Low	No	Yes	No	No	No	No	No	-8.37	3	1	1	1	3	0.11	1	3	2	4.81
D0047-6474309	O=C(OC1C(O)CC(CC1OC(=O)C=Cc1ccc(c(c1)O)O)(O)C(=O)O)C=Cc1ccc(c(c1)O)O	C25H24O12	516.45	37	12	0.24	9	12	7	126.9	211.28	1.25	1.52	0.81	-0.35	0.69	0.78	-3.65	0.117	0.000226	Soluble	-5.57	0.0014	2.72e-06	Moderately soluble	-1.16	35.4	0.0685	Soluble	Low	No	Yes	No	No	No	No	No	-8.37	3	1	1	1	3	0.11	1	3	2	4.86
D0056-443650	OCC1OC(Oc2cc3c(O)cc(cc3[o+]c2c2cc(O)c(c(c2)O)O)O)C(C(C1O)O)O	C21H21O12	465.38	33	16	0.29	4	12	9	110.32	213.67	-5.94	-1.39	0.09	-2.25	-2.38	-2.38	-1.94	5.29	0.0114	Very soluble	-2.6	1.18	0.00254	Soluble	-0.34	211	0.454	Soluble	Low	No	No	No	No	No	No	No	-10.13	2	0	1	1	3	0.17	1	2	1	5.3
D0057-10100906	OCC1OC(Oc2cc(O)cc3c2cc(OC2OC(CO)C(C(C2O)O)O)c([o+]3)c2cc(O)c(c(c2)O)O)C(C(C1O)O)O	C27H31O17	627.52	44	16	0.44	7	17	12	142.44	292.82	-3.43	-2.02	-2.44	-4.28	-4.49	-3.33	-2.27	3.41	0.00543	Soluble	-3.6	0.156	0.000249	Soluble	1.46	18100	28.8	Soluble	Low	No	No	No	No	No	No	No	-11.56	3	4	1	1	5	0.17	1	2	1	6.59
D0058-5742590	CCC(C(C)C)CCC(C1CCC2C1(C)CCC1C2CC=C2C1(C)CCC(C2)OC1OC(CO)C(C(C1O)O)O)C	C35H60O6	576.85	41	0	0.94	9	6	4	165.61	99.38	4.98	7.74	5.85	3.96	5.02	5.51	-7.7	1.15e-05	2e-08	Poorly soluble	-9.67	1.23e-07	2.14e-10	Poorly soluble	-4.4	0.0228	3.94e-05	Moderately soluble	Low	No	No	No	No	No	No	No	-4.32	1	4	0	0	1	0.55	0	1	3	8.02
D0068-23266167	CC1C(C)CC(OC1=O)C(C1CCC2C1(C)CCC1C2CC2C3(C1(C)C(=O)C=CC3O)O2)(O)C	C28H40O6	472.61	34	0	0.86	2	6	2	128	96.36	3.69	3.69	3.43	2.84	3.4	3.41	-4.96	0.00515	1.09e-05	Moderately soluble	-5.4	0.00186	3.95e-06	Moderately soluble	-3.34	0.214	0.000453	Soluble	High	No	Yes	No	No	No	No	No	-6.56	0	1	0	0	0	0.55	0	1	2	6.86
D0070-23266155	CC1=C(C)C(=O)OC(C1)C(C1CCC2C1(C)CCC1C2CC2C3(C1(C)C(=O)C=CC3O)O2)C	C28H38O5	454.6	33	0	0.79	2	5	1	126.33	76.13	4.13	4.53	4.38	3.57	4.54	4.23	-5.38	0.00189	4.16e-06	Moderately soluble	-5.85	0.000641	1.41e-06	Moderately soluble	-4.37	0.0194	4.28e-05	Moderately soluble	High	No	Yes	No	No	No	No	No	-5.86	0	1	0	0	0	0.55	0	1	2	6.8
D0074-12137508	Oc1cc(O)c2c(c1)[o+]c(c(c2)OC1OCC(C(C1O)O)O)c1cc(O)c(c(c1)O)O	C20H19O11	435.36	31	16	0.25	3	11	8	104.35	193.44	-4.41	-0.15	0.73	-1.72	-1.89	-1.49	-2.63	1.02	0.00235	Soluble	-3.46	0.152	0.000349	Soluble	-0.77	73.4	0.169	Soluble	Low	No	No	No	No	No	No	No	-9.06	2	0	1	1	3	0.17	1	2	1	5.03
D0075-176440	OCC1OC(Oc2cc3c(O)cc(cc3[o+]c2c2cc(O)c(c(c2)O)O)O)C(C(C1O)O)O.[Cl-]	C21H21ClO12	500.84	34	16	0.29	4	12	9	116.17	213.67	-5.34	-0.59	-2.91	-2.03	-2.38	-2.65	-2.66	1.1	0.0022	Soluble	-3.43	0.188	0.000375	Soluble	-0.34	227	0.454	Soluble	Low	No	No	No	No	No	No	No	-9.77	3	2	1	1	3	0.17	1	2	1	5.34
D0110-101274424	OC(=O)C1OC(Oc2ccc3c(c2)OCC(C3=O)c2ccc(cc2)O)C(C(C1O)O)O	C21H20O10	432.38	31	12	0.33	4	10	5	102.28	162.98	1.29	0.8	0.02	-0.95	-0.09	0.21	-3.05	0.388	0.000897	Soluble	-3.8	0.0679	0.000157	Soluble	-1.83	6.45	0.0149	Soluble	Low	No	Yes	No	No	No	No	No	-8.37	0	0	1	1	1	0.11	0	0	1	4.99
D0111-74977035	OCC1OC(Oc2cc3c(O)cc(cc3[o+]c2c2cc(O)c(c(c2)O)O)O)C(C(C1O)O)OC1OCC(C(C1O)O)O	C26H29O16	597.5	42	16	0.42	6	16	11	136.73	272.59	-2.95	-2.92	-1.45	-3.75	-4.02	-3.02	-1.59	15.3	0.0257	Very soluble	-2.25	3.39	0.00568	Soluble	1.02	6230	10.4	Soluble	Low	No	No	No	No	No	No	No	-12.02	3	4	1	1	4	0.17	1	2	1	6.34
D0114-5281613	COc1ccc(cc1O)c1cc(=O)c2c(o1)cc(cc2O)OC1OC(COC2OC(C)C(C(C2O)O)O)C(C(C1O)O)O	C28H32O15	608.54	43	16	0.46	7	15	8	143.82	238.2	3.05	0.14	-1.09	-3.23	-1.08	-0.44	-3.51	0.186	0.000306	Soluble	-4.7	0.0122	2e-05	Moderately soluble	-1.57	16.5	0.027	Soluble	Low	No	Yes	No	No	No	No	No	-9.91	3	4	1	1	4	0.17	0	0	1	6.48
D0156-5489605	Oc1cc(O)c2c(c1)oc(=O)c1c2oc2c1cc(c(c2)O)O	C15H8O7	300.22	22	17	0	0	7	4	77.85	124.27	1.63	2.05	2.51	0.41	1.9	1.7	-3.56	0.0818	0.000272	Soluble	-4.29	0.0155	5.15e-05	Moderately soluble	-3.87	0.0409	0.000136	Soluble	High	No	No	Yes	No	No	Yes	No	-6.68	0	0	0	0	0	0.55	1	2	0	3.25
D0177-440221	OC1C(COC(=O)c2cc(O)c(c(c2)O)O)OC(C(C1O)O)OC(=O)c1cc(O)c(c(c1)O)O	C20H20O14	484.36	34	12	0.3	7	14	9	107.15	243.9	1.18	-0.81	-1.26	-2.3	-2.08	-1.06	-2.13	3.57	0.00738	Soluble	-3.83	0.0712	0.000147	Soluble	0.66	2220	4.58	Soluble	Low	No	No	No	No	No	No	No	-9.83	2	2	1	1	3	0.17	1	2	1	4.75
D0203-162401	OCC1OC(OC2CCC3(C(C2)CCC2C3CCC3(C2CC2C3C(C)C3(O2)CCC(CO3)C)C)C)C(C(C1OC1OC(CO)C(C(C1OC1OC(CO)C(C(C1O)O)O)OC1OCC(C(C1O)O)O)O)O)O	C50H82O22	1035.17	72	0	1	11	22	12	245.63	335.06	3.45	-0.37	-2.27	-3.69	-3.7	-1.32	-5.3	0.0052	5.02e-06	Moderately soluble	-6.2	0.000648	6.26e-07	Poorly soluble	2.42	272000	263	Soluble	Low	No	Yes	No	No	No	No	No	-12.88	3	4	2	1	5	0.17	0	1	2	10
D0219-6474640	O=C(OC1CC(OC(=O)C=Cc2ccc(c(c2)O)O)(CC(C1O)O)C(=O)O)C=Cc1ccc(c(c1)O)O	C25H24O12	516.45	37	12	0.24	9	12	7	126.9	211.28	1.11	1.52	0.81	-0.35	0.69	0.75	-3.65	0.117	0.000226	Soluble	-5.57	0.0014	2.72e-06	Moderately soluble	-1.16	35.4	0.0685	Soluble	Low	No	Yes	No	No	No	No	No	-8.37	3	1	1	1	3	0.11	1	3	2	4.81
D0248-11597485	OC(=O)C1OC(Oc2cc(O)c3c(c2O)oc(cc3=O)c2ccccc2)C(C(C1O)O)O	C21H18O11	446.36	32	16	0.24	4	11	6	106.72	187.12	1.63	1.11	0.14	-1.63	-0.1	0.23	-3.41	0.173	0.000387	Soluble	-4.63	0.0104	2.33e-05	Moderately soluble	-2.22	2.67	0.00598	Soluble	Low	No	Yes	No	No	No	No	No	-8.23	2	0	1	1	3	0.11	0	1	1	5.12
D0272-10100906	OCC1OC(Oc2cc(O)cc3c2cc(OC2OC(CO)C(C(C2O)O)O)c([o+]3)c2cc(O)c(c(c2)O)O)C(C(C1O)O)O	C27H31O17	627.52	44	16	0.44	7	17	12	142.44	292.82	-3.43	-2.02	-2.44	-4.28	-4.49	-3.33	-2.27	3.41	0.00543	Soluble	-3.6	0.156	0.000249	Soluble	1.46	18100	28.8	Soluble	Low	No	No	No	No	No	No	No	-11.56	3	4	1	1	5	0.17	1	2	1	6.59
D0273-5493095	OCC1OC(Oc2cc3c(O)cc(cc3[o+]c2c2cc(O)c(c(c2)O)O)O)C(C(C1O)O)OC1OC(C)C(C(C1O)O)O	C27H31O16	611.53	43	16	0.44	6	16	11	141.54	272.59	-2.07	-2.48	-1.06	-3.55	-3.9	-2.61	-1.95	6.89	0.0113	Very soluble	-2.7	1.21	0.00199	Soluble	0.88	4650	7.6	Soluble	Low	No	No	No	No	No	No	No	-11.79	3	4	1	1	5	0.17	1	2	1	6.52
D0307-15922818	O=C(OCC1OC(Oc2cc3c(O)cc(cc3[o+]c2c2cc(O)c(c(c2)O)O)O)C(C(C1O)O)O)C=Cc1ccc(cc1)O	C30H27O14	611.53	44	22	0.2	8	14	9	151.69	239.97	-1.91	0.36	1.95	-1.18	-0.7	-0.3	-3.7	0.122	0.000199	Soluble	-4.96	0.00664	1.09e-05	Moderately soluble	-2.46	2.12	0.00346	Soluble	Low	No	No	No	No	No	No	No	-9.77	3	3	1	1	4	0.17	1	3	2	5.98
D0314-5492231	Oc1cc(O)c2c(c1)[o+]c(c(c2)OC1OC(COC2OC(C)C(C(C2O)O)O)C(C(C1O)O)O)c1cc(O)c(c(c1)O)O	C27H31O16	611.53	43	16	0.44	6	16	11	141.54	272.59	-2.34	-1.87	-1.06	-3.55	-3.9	-2.54	-2.33	2.84	0.00465	Soluble	-3.34	0.283	0.000462	Soluble	0.88	4650	7.6	Soluble	Low	No	No	No	No	No	No	No	-11.36	3	4	1	1	4	0.17	1	2	1	6.51
D0332-54676038	O=c1oc2ccccc2c(c1Cc1c(=O)oc2c(c1O)cccc2)O	C19H12O6	336.29	25	20	0.05	2	6	2	92.03	100.88	2.27	2.07	2.9	2.04	3.84	2.62	-3.69	0.0688	0.000205	Soluble	-3.82	0.0512	0.000152	Soluble	-6.57	9.11e-05	2.71e-07	Poorly soluble	High	No	No	Yes	No	No	No	No	-6.88	0	0	0	0	0	0.55	0	1	0	3.37
D0390-10347622	COc1cc2c(OC3OCC(C3O)(O)COC(=O)C)c3COC(=O)c3c(c2cc1OC)c1ccc2c(c1)OCO2	C28H26O12	554.5	40	16	0.36	8	12	2	135.71	148.44	3.44	2.21	2.16	0.82	3.57	2.44	-4.44	0.0202	3.65e-05	Moderately soluble	-4.96	0.00606	1.09e-05	Moderately soluble	-5.99	0.000574	1.04e-06	Moderately soluble	Low	No	No	No	No	Yes	Yes	Yes	-8.11	2	2	1	1	1	0.17	0	1	2	5.26
D0391-5366124	CC(C(C=CC(C1CCC2C1(C)CC=C1C2=CC=C2C1(C)CCC(C2)OC(=O)c1ccccc1)C)C)C	C35H46O2	498.74	37	6	0.57	7	2	0	156.64	26.3	5.33	9.09	9.12	7.38	8.05	7.79	-8.32	2.4e-06	4.82e-09	Poorly soluble	-9.54	1.45e-07	2.91e-10	Poorly soluble	-7.72	9.48e-06	1.9e-08	Poorly soluble	Low	No	Yes	No	No	Yes	No	Yes	-2.89	1	4	0	1	1	0.55	0	1	2	6.39
D0399-101902413	C1Oc2c(O1)cc1c(c2)CC[N+]2=Cc3c(CC12)ccc1c3OCO1	C19H16NO4	322.33	24	12	0.32	0	4	0	91.41	39.93	-0.16	2.53	1.72	2.48	2.85	1.89	-3.8	0.0508	0.000158	Soluble	-3.02	0.311	0.000966	Soluble	-5.37	0.00139	4.31e-06	Moderately soluble	High	Yes	Yes	Yes	Yes	No	Yes	Yes	-6.47	0	0	0	0	0	0.55	0	1	0	3.67
D0465_5316803	Oc1ccc2c(c1)c(=O)c1c(o2)cc2c(c1O)OCO2	C14H8O6	272.21	20	14	0.07	0	6	2	70.1	89.13	2.14	2.62	2.09	0.43	2.35	1.93	-3.7	0.0548	0.000201	Soluble	-4.14	0.0196	7.22e-05	Moderately soluble	-3.89	0.0351	0.000129	Soluble	High	No	No	Yes	No	No	Yes	Yes	-6.1	0	0	0	0	0	0.55	0	1	0	3.2
E0004-5281855	Oc1cc2c(=O)oc3c4c2c(c1O)oc(=O)c4cc(c3O)O	C14H6O8	302.19	22	16	0	0	8	4	75.31	141.34	0.79	1.1	1.31	0.14	1.67	1	-2.94	0.343	0.00114	Soluble	-3.66	0.066	0.000218	Soluble	-3.35	0.136	0.000449	Soluble	High	No	No	Yes	No	No	No	No	-7.36	0	0	1	1	0	0.55	1	3	0	3.17
E0010-65056	Oc1cc(O)c2c(c1)OC(C(C2)OC(=O)c1cc(O)c(c(c1)O)O)c1ccc(c(c1)O)O	C22H18O10	442.37	32	18	0.14	4	10	7	110.04	177.14	1.31	1.53	2.2	0.05	1.04	1.23	-3.7	0.0885	0.0002	Soluble	-4.86	0.00612	1.38e-05	Moderately soluble	-3.09	0.36	0.000815	Soluble	Low	No	No	No	No	No	No	No	-7.91	1	0	1	1	2	0.55	1	1	1	4.16
E0011-65064	Oc1cc(O)c2c(c1)OC(C(C2)OC(=O)c1cc(O)c(c(c1)O)O)c1cc(O)c(c(c1)O)O	C22H18O11	458.37	33	18	0.14	4	11	8	112.06	197.37	1.83	1.17	1.91	-0.44	0.57	1.01	-3.56	0.127	0.000276	Soluble	-4.91	0.00564	1.23e-05	Moderately soluble	-2.5	1.46	0.00318	Soluble	Low	No	No	No	No	No	No	No	-8.27	2	0	1	1	3	0.17	1	1	1	4.2
E0052-10026656	OC1C(OC(C(C1O)O)C)Oc1cc2c(=O)oc3c4c2c(c1O)oc(=O)c4cc(c3O)O	C20H16O12	448.33	32	16	0.3	2	12	6	106.27	200.26	0.39	-0.2	-0.19	-1.07	0.12	-0.19	-2.73	0.832	0.00185	Soluble	-3.55	0.127	0.000282	Soluble	-2.19	2.89	0.00644	Soluble	Low	No	No	No	No	No	No	No	-9.18	2	0	1	1	3	0.17	1	3	1	5.18
E0056-114627	OCC1OC(Oc2cc(O)c3c(c2)OC(CC3=O)c2ccc(c(c2)O)O)C(C(C1O)O)OC1OC(C)C(C(C1O)O)O	C27H32O15	596.53	42	12	0.52	6	15	9	136.94	245.29	2.15	-0.8	-1.78	-3.24	-2.1	-1.15	-2.85	0.843	0.00141	Soluble	-3.87	0.0801	0.000134	Soluble	0.1	756	1.27	Soluble	Low	No	Yes	No	No	No	No	No	-10.51	3	4	1	1	3	0.17	1	1	1	6.23
E0062-10887728	OCC1OC(OC2CCC3(C(C2)CCC2C3CCC3(C2CC2C3C(C)C3(O2)NCC(CC3OC(=O)C)COC2OC(CO)C(C(C2O)O)O)C)C)C(C(C1OC1OC(CO)C(C(C1OC1OC(CO)C(C(C1O)O)O)OC1OCC(C(C1O)O)O)O)O)O	C58H95NO29	1270.36	88	0	0.98	17	30	17	295.71	463.54	3.7	-3.87	-6.74	-6.98	-7.04	-4.18	-4.16	0.0887	6.98e-05	Moderately soluble	-5.27	0.00683	5.37e-06	Moderately soluble	4.88	95300000	75000	Soluble	Low	No	Yes	No	No	No	No	No	-16.8	3	4	2	1	7	0.17	0	1	2	10
E0068-10033935	CC(=O)CC1(O)C(=O)C=C2C3C1(O)Oc1c3c(cc(c1O)O)C(=O)OC1C3C(OC2=O)C(OC1COC(=O)c1c(c2c(C(=O)O3)cc(O)c(c2O)O)c(O)c(c(c1)O)O)OC(=O)c1cc(O)c(c(c1)O)O	C44H32O27	992.71	71	24	0.25	5	27	13	221.56	447.09	0.07	0.21	-0.07	-3.42	-1.6	-0.96	-6.05	0.00089	8.97e-07	Poorly soluble	-9.16	6.9e-07	6.95e-10	Poorly soluble	-2.64	2.29	0.00231	Soluble	Low	No	Yes	No	No	No	No	No	-12.21	3	3	1	1	5	0.17	1	2	1	8.33
E0084-76959109	OC1Cc2c(OC1c1cc(O)c(c(c1)O)O)cc(cc2O)OC1OC(C(=O)O)C(C(C1O)O)O	C21H22O13	482.39	34	12	0.38	4	13	9	109.09	226.83	0.89	-0.5	-1.51	-2.34	-2.09	-1.11	-2.51	1.48	0.00307	Soluble	-3.8	0.0772	0.00016	Soluble	0.64	2120	4.4	Soluble	Low	No	No	No	No	No	No	No	-9.6	2	2	1	1	3	0.11	1	1	1	5.23
E0085-83489	OC1C(O)C(Oc2cc(O)c3c(c2)OC(CC3=O)c2ccc(c(c2)O)O)OC(C1O)COC1OC(C)C(C(C1O)O)O	C27H32O15	596.53	42	12	0.52	6	15	9	136.94	245.29	1.95	-1.35	-1.78	-3.24	-2.1	-1.3	-2.5	1.87	0.00314	Soluble	-3.3	0.298	0.0005	Soluble	0.1	756	1.27	Soluble	Low	No	Yes	No	No	No	No	No	-10.9	3	4	1	1	3	0.17	1	1	1	6.21
E0118-10079039	OCC1OC(OC2CCC3(C(C2(C)C)CCC2(C3CC=C3C2(C)CC(C2(C3CC(C)(C)CC2)C(=O)OC2OC(CO)C(C(C2O)O)O)O)C)C)C(C(C1O)O)O	C42H68O14	796.98	56	0	0.93	7	14	9	202.17	236.06	3.6	3.48	1.29	0.14	0.82	1.87	-6.51	0.000245	3.08e-07	Poorly soluble	-8.12	6.05e-06	7.59e-09	Poorly soluble	-1.65	18	0.0225	Soluble	Low	No	Yes	No	No	No	No	No	-8.69	3	3	1	1	4	0.17	0	2	1	8.86
E0122-102446073	OCC1OC(OC2CCC3(C(C2(C)C)CCC2(C3CCC3C2(C)CC(C2(C3C(C)C(C)(O)CC2)C)O)C)C)C(C(C1O)O)OS(=O)(=O)O	C36H62O11S	702.94	48	0	1	5	11	6	180.82	191.59	3.82	5.02	4.92	2.16	1.48	3.48	-7.03	6.55e-05	9.32e-08	Poorly soluble	-8.78	1.16e-06	1.64e-09	Poorly soluble	-3.29	0.361	0.000514	Soluble	Low	No	Yes	No	No	No	No	No	-7.02	3	3	1	1	5	0.11	0	2	2	8.57
E0125-102446071	OCC1OC(OC2CCC3(C(C2(C)C)CCC2(C3CCC3C2(C)CC(C2(C3C(C)C(C)(O)CC2)C)O)C)C)C(C(C1O)O)O	C36H62O8	622.87	44	0	1	3	8	6	170.36	139.84	4.3	5.4	4.01	2.69	3.06	3.89	-6.91	7.74e-05	1.24e-07	Poorly soluble	-8.09	5.05e-06	8.1e-09	Poorly soluble	-3.74	0.114	0.000183	Soluble	Low	No	Yes	No	No	No	No	No	-6.27	2	3	0	1	3	0.17	0	1	2	8.15
E0140-119058016	O=C(c1cc(O)c(c(c1)O)O)OC1=C(OC(=O)c2cc(O)c(c(c2)O)O)C(=O)OC2C1OC(=O)c1cc(O)c(c(c1c1c(C(=O)OC2)cc(c(c1O)O)O)O)O	C34H22O22	782.53	56	24	0.09	6	22	12	176.12	374.26	1.08	1.61	1.37	-2.33	-1.06	0.13	-5.63	0.00185	2.36e-06	Moderately soluble	-9.08	6.49e-07	8.29e-10	Poorly soluble	-2.47	2.63	0.00337	Soluble	Low	No	Yes	No	No	No	No	No	-9.93	3	3	1	1	4	0.11	1	2	1	6.27
E0141-2721426	C=CC1(C)CCC2C(O1)(C)CCC1C2(C)CCCC1(C)C	C20H34O	290.48	21	0	0.9	1	1	0	92.08	9.23	3.8	5.93	5.74	4.86	5.39	5.14	-5.31	0.00142	4.89e-06	Moderately soluble	-5.9	0.000367	1.26e-06	Moderately soluble	-5.1	0.00233	8.02e-06	Moderately soluble	Low	No	No	No	Yes	Yes	No	No	-3.86	1	1	0	0	2	0.55	0	1	1	4.47
E0189-3564542	OC1C(O)C(Oc2cc(O)c3c(c2)OC(CC3=O)c2ccc(c(c2)O)O)OC(C1O)COC1OC(C)C(C(C1O)O)O	C27H32O15	596.53	42	12	0.52	6	15	9	136.94	245.29	1.95	-1.35	-1.78	-3.24	-2.1	-1.3	-2.5	1.87	0.00314	Soluble	-3.3	0.298	0.0005	Soluble	0.1	756	1.27	Soluble	Low	No	Yes	No	No	No	No	No	-10.9	3	4	1	1	3	0.17	1	1	1	6.21
E0203-15060943	COc1ccc2c(c1CC=C(CCC=C(C)C)C)[nH]c1c2cc(c(c1)O)C	C24H29NO2	363.49	27	13	0.33	6	2	2	116.57	45.25	3.89	7.15	6.58	4.26	6.9	5.75	-6.56	0.0001	2.76e-07	Poorly soluble	-7.92	4.36e-06	1.2e-08	Poorly soluble	-7.41	1.43e-05	3.93e-08	Poorly soluble	High	No	No	No	Yes	No	Yes	No	-3.44	1	1	0	1	1	0.55	0	1	2	3.09
E0206-107905	Oc1cc(O)c2c(c1)OC(C(C2)OC(=O)c1cc(O)c(c(c1)O)O)c1ccc(c(c1)O)O	C22H18O10	442.37	32	18	0.14	4	10	7	110.04	177.14	1.31	1.53	2.2	0.05	1.04	1.23	-3.7	0.0885	0.0002	Soluble	-4.86	0.00612	1.38e-05	Moderately soluble	-3.09	0.36	0.000815	Soluble	Low	No	No	No	No	No	No	No	-7.91	1	0	1	1	2	0.55	1	1	1	4.16
E0214-467295	Oc1ccc(cc1)C1Oc2cc(O)cc(c2CC1OC(=O)c1cc(O)c(c(c1)O)O)O	C22H18O9	426.37	31	18	0.14	4	9	6	108.02	156.91	1	1.88	2.5	0.55	1.51	1.49	-3.83	0.0625	0.000147	Soluble	-4.8	0.0068	1.6e-05	Moderately soluble	-3.68	0.0893	0.000209	Soluble	Low	No	No	No	No	No	No	No	-7.57	1	0	1	1	2	0.55	1	1	1	4.1
E0222-60201867	COc1ccc(cc1)C=CC(=O)OC1CCC2(C(C1(C)C)CCC1(C2C=CC23C1(C)CCC1(C3C(C)C(C)CC1)C(=O)O2)C)C	C40H54O5	614.85	45	6	0.7	5	5	0	180.19	61.83	5.68	9.79	8.7	6.59	7.81	7.72	-9.59	1.59e-07	2.58e-10	Poorly soluble	-11.01	6.03e-09	9.8e-12	Insoluble	-8.78	1.03e-06	1.67e-09	Poorly soluble	Low	No	No	No	No	No	No	No	-3.1	2	4	0	1	2	0.17	0	3	2	7.66
E0225-60201866	CC(=C)C=CC12C(=O)C=CC(=O)C32CC(=CC1c1cc(O)ccc1O3)C	C22H20O4	348.39	26	6	0.27	2	4	1	99.16	63.6	2.6	3.5	3.78	2.48	4.14	3.3	-4.24	0.0199	5.7e-05	Moderately soluble	-4.52	0.0106	3.03e-05	Moderately soluble	-4.41	0.0135	3.88e-05	Moderately soluble	High	Yes	No	Yes	Yes	Yes	No	Yes	-5.94	0	0	0	0	0	0.55	0	2	0	4.96
E0226-101928786	COc1cc(ccc1OC1OC(COC(=O)c2ccc(c(c2)OC)O)C(C(C1O)O)O)OC1OC(COC(=O)c2ccc(c(c2)OC)O)C(C(C1O)O)O	C35H40O19	764.68	54	18	0.43	15	19	8	177.53	279.05	2.58	0.17	-0.79	-2.5	-0.9	-0.29	-3.94	0.0868	0.000114	Soluble	-5.59	0.00198	2.58e-06	Moderately soluble	-2.29	3.89	0.00508	Soluble	Low	No	Yes	No	No	No	No	No	-10.84	3	4	2	1	4	0.17	0	1	2	6.92
E0227-92024104	O=CC=Cc1cc(C(Cc2ccc(c(c2)OC)O)CO)c(c(c1)OC)OC1OC(CO)C(C(C1O)O)O	C26H32O11	520.53	37	12	0.42	11	11	6	130.92	175.37	2.03	0.56	0.01	-1.2	1.79	0.64	-2.93	0.606	0.00116	Soluble	-3.82	0.0797	0.000153	Soluble	-2.54	1.52	0.00291	Soluble	Low	No	Yes	No	No	No	No	No	-9.08	3	2	2	1	3	0.17	0	2	2	5.71
E0229-101928787	COc1cc(ccc1OC(C(c1ccc(c(c1)OC)O)O)CO)CC1COC(C1CO)c1ccc(c(c1)OC)O	C30H36O10	556.6	40	18	0.4	12	10	5	146.5	147.3	3.76	2.57	2.49	0.4	3.76	2.6	-4.45	0.0197	3.54e-05	Moderately soluble	-5.31	0.00272	4.88e-06	Moderately soluble	-5.9	0.000694	1.25e-06	Moderately soluble	Low	No	No	No	No	No	No	Yes	-7.87	1	3	2	1	0	0.55	0	0	2	5.43
E0233-101601927	CC(=O)CC1(O)C(=O)C=C2C3C1(O)Oc1c3c(cc(c1O)O)C(=O)OC1C3C(OC2=O)C(OC1COC(=O)c1c(c2c(C(=O)O3)cc(O)c(c2O)O)c(O)c(c(c1)O)O)OC(=O)c1cc(O)c(c(c1)O)O	C44H32O27	992.71	71	24	0.25	5	27	13	221.56	447.09	0.07	0.21	-0.07	-3.42	-1.6	-0.96	-6.05	0.00089	8.97e-07	Poorly soluble	-9.16	6.9e-07	6.95e-10	Poorly soluble	-2.64	2.29	0.00231	Soluble	Low	No	Yes	No	No	No	No	No	-12.21	3	3	1	1	5	0.17	1	2	1	8.33
E0271-10458570	OCC1OC(Oc2c(O)ccc3c2c(c2ccc4c(c2)OCO4)c2c(c3)C(=O)OC2)C(C(C1O)O)O	C25H22O11	498.44	36	16	0.32	4	11	5	120.94	164.37	1.79	1.52	0.64	-0.03	1.39	1.06	-3.95	0.0556	0.000111	Soluble	-4.58	0.0131	2.63e-05	Moderately soluble	-3.59	0.127	0.000255	Soluble	Low	No	No	No	No	No	No	No	-8.26	1	1	1	1	2	0.55	0	0	1	5.16
E0300_71717770	OCC1OC(OC2OC=C3C(C2C=C)CC2N(C3=O)CCc3c2n(OC2OC(C)C(C(C2O)O)O)c2c3cccc2)C(C(C1O)O)O	C32H40N2O13	660.67	47	9	0.59	6	13	7	163.23	213	2.46	-0.86	-2.5	-1.53	-2.81	-1.05	-3.14	0.479	0.000724	Soluble	-3.13	0.488	0.000738	Soluble	0.72	3450	5.22	Soluble	Low	No	Yes	No	No	No	No	No	-10.94	3	4	1	1	4	0.11	0	1	1	7.25
F0026-9936820	COc1cc(C=CC(=O)OC2C(O)CC(CC2OC(=O)C=Cc2ccc(c(c2)O)O)(O)C(=O)O)ccc1O	C26H26O12	530.48	38	12	0.27	10	12	6	131.37	200.28	1.47	1.85	1.11	-0.15	1.25	1.11	-3.87	0.0719	0.000135	Soluble	-5.68	0.00112	2.1e-06	Moderately soluble	-1.85	7.49	0.0141	Soluble	Low	No	Yes	No	No	No	No	No	-8.22	3	2	1	1	3	0.11	1	3	2	4.97
F0040-58373	NCc1ccc2c(c1)c(=O)c(c(o2)c1ccccc1)C	C17H15NO2	265.31	20	16	0.12	2	3	1	80.56	56.23	2.71	2.78	3.08	1.89	4.13	2.92	-3.7	0.0534	0.000201	Soluble	-3.62	0.0641	0.000242	Soluble	-6.56	7.26e-05	2.74e-07	Poorly soluble	High	Yes	No	Yes	Yes	No	Yes	Yes	-5.94	0	0	0	0	0	0.55	0	0	0	3.15
F0042-444170	OC1C(O)C(OC1c1cccc(n1)C(=O)N)COP(=O)(OP(=O)(OCC1OC(C(C1O)O)n1cnc2c1ncnc2N)O)O	C21H27N7O14P2	663.43	44	15	0.48	11	18	8	140.12	346.89	0.24	-5.92	-3.01	-5.33	-5.62	-3.93	0.25	1180	1.78	Highly soluble	-0.69	135	0.203	Very soluble	1.2	10500	15.9	Soluble	Low	No	No	No	No	No	No	No	-14.55	3	4	2	1	5	0.11	0	1	2	6
F0057-244297	O=C1CCC2C(C1C)(C)CCC1C2(C)CCC2(C1(C)CCC1(C2CC(C)(C)CC1)C)C	C30H50O	426.72	31	0	0.97	0	1	0	134.39	17.07	4.55	9.8	8.46	6.92	7.52	7.45	-8.66	9.34e-07	2.19e-09	Poorly soluble	-10.08	3.56e-08	8.33e-11	Insoluble	-7.88	5.66e-06	1.33e-08	Poorly soluble	Low	No	No	No	No	No	No	No	-1.94	1	3	0	1	2	0.55	0	0	2	5.17
F0067-91472	O=C1CCC2C(C1C)(C)CCC1C2(C)CCC2(C1(C)CCC1(C2CC(C)(C)CC1)C)C	C30H50O	426.72	31	0	0.97	0	1	0	134.39	17.07	4.55	9.8	8.46	6.92	7.52	7.45	-8.66	9.34e-07	2.19e-09	Poorly soluble	-10.08	3.56e-08	8.33e-11	Insoluble	-7.88	5.66e-06	1.33e-08	Poorly soluble	Low	No	No	No	No	No	No	No	-1.94	1	3	0	1	2	0.55	0	0	2	5.17
F0096-643975	O=c1[nH]c(=O)c2c(n1)n(CC(C(C(COP(=O)(OP(=O)(OCC1OC(C(C1O)O)n1cnc3c1ncnc3N)O)O)O)O)O)c1c(n2)cc(c(c1)C)C	C27H33N9O15P2	785.55	53	23	0.44	13	20	9	178.14	382.55	0.5	-4.95	-2.69	-3.77	-3.51	-2.89	-1.06	69.2	0.0881	Very soluble	-2.45	2.8	0.00356	Soluble	-1.07	67	0.0853	Soluble	Low	No	Yes	No	No	No	No	No	-14.61	3	4	2	1	5	0.11	0	2	2	6.52
F0103-196979	OC1C(OC(C(C1O)O)C)Oc1cc(O)c2c(c1)C(=O)c1c(C2=O)c(O)cc(c1)C	C21H20O9	416.38	30	12	0.33	2	9	5	101.74	153.75	2.23	1.41	0.39	-1	1.05	0.82	-3.47	0.14	0.000336	Soluble	-4.24	0.0238	5.71e-05	Moderately soluble	-2.77	0.712	0.00171	Soluble	Low	No	Yes	No	No	No	No	No	-7.84	0	0	1	1	1	0.55	1	0	1	4.92
F0105-14105790	O=C1CCC2C(C(O1)C)(C)CCC1C2(C)CCC2(C1(C)CCC1(C2CC(C)(C)CC1)C)C	C30H50O2	442.72	32	0	0.97	0	2	0	135.48	26.3	4.54	9.62	8.18	6.81	7.11	7.25	-8.65	1e-06	2.26e-09	Poorly soluble	-10.09	3.63e-08	8.2e-11	Insoluble	-7.6	1.11e-05	2.5e-08	Poorly soluble	Low	No	No	No	No	No	No	No	-2.17	1	3	0	1	1	0.55	0	0	2	5.45
G0002-46780424	O=C(c1cc(O)c2c(c1)OC(O2)(c1ccccc1)c1ccccc1)OCc1ccccc1	C27H20O5	424.44	32	24	0.07	6	5	1	119.15	64.99	3.97	5.74	5.16	4.16	5.39	4.88	-6.25	0.00024	5.67e-07	Poorly soluble	-6.87	5.69e-05	1.34e-07	Poorly soluble	-9.11	3.31e-07	7.8e-10	Poorly soluble	High	Yes	Yes	No	Yes	Yes	Yes	No	-4.81	1	0	0	0	1	0.55	0	0	2	3.93
G0007-187808	OCC1OC(Oc2cc3occ(c(=O)c3cc2OC)c2ccc(cc2)O)C(C(C1O)O)O	C22H22O10	446.4	32	16	0.32	5	10	5	110.58	159.05	2.03	0.64	0.35	-1.39	0.89	0.5	-3.05	0.397	0.000889	Soluble	-3.56	0.124	0.000278	Soluble	-3.38	0.185	0.000415	Soluble	Low	No	No	No	No	No	No	Yes	-8.57	0	0	1	1	1	0.55	0	0	1	5.2
G0027-11815492	OCC1OC(OC2C(OC(C(C2O)O)C(=O)O)OC2CCC3(C(C2(C)C)CCC2(C3CC=C3C2(C)CCC2(C3CC(C)(C)CC2)C(=O)OC2OC(CO)C(C(C2O)O)O)C)C)C(C(C1O)O)O	C48H76O19	957.11	67	0	0.92	10	19	11	234	312.05	4.03	2.74	0.23	-1.41	-0.81	0.96	-6.84	0.000138	1.44e-07	Poorly soluble	-8.95	1.08e-06	1.13e-09	Poorly soluble	-0.12	724	0.757	Soluble	Low	No	Yes	No	No	No	No	No	-10.19	3	3	1	1	5	0.11	0	2	2	9.89
G0037-131752596	OC1C2OC(=O)c3cc(O)c(c4c3C3C(=CC(=O)C(C3(O)O)(O4)O)C(=O)OC1C1OC2COC(=O)c2c(c3c(C1=O)cc(O)c(c3O)O)c(O)c(c(c2)O)O)O	C34H24O22	784.54	56	18	0.26	0	22	12	171.31	374.26	-0.23	-1.93	-2.01	-4.01	-2.7	-2.18	-3.73	0.147	0.000188	Soluble	-5.41	0.00307	3.91e-06	Moderately soluble	-0.88	103	0.132	Soluble	Low	No	Yes	No	No	No	No	No	-12.46	3	4	1	1	5	0.17	1	3	1	7.73
G0038-131752181	O=C(c1cc(O)c(c(c1)O)O)OC1OC2COC(=O)c3cc(O)c(c(c3c3c(C(=O)OC4C1OC(=O)C1=CC(=O)C5(C(C1c1c(C(=O)OC24)cc(c(c1O5)O)O)(O)O)O)cc(O)c(c3O)O)O)O	C41H28O27	952.64	68	24	0.22	3	27	14	208.1	450.25	1.16	-0.59	-1.1	-3.45	-3.01	-1.4	-5.44	0.00348	3.65e-06	Moderately soluble	-8.39	3.84e-06	4.03e-09	Poorly soluble	-1.39	38.5	0.0405	Soluble	Low	No	Yes	No	No	No	No	No	-12.53	3	4	1	1	5	0.17	1	3	1	8.4
G0039-440221	OC1C(COC(=O)c2cc(O)c(c(c2)O)O)OC(C(C1O)O)OC(=O)c1cc(O)c(c(c1)O)O	C20H20O14	484.36	34	12	0.3	7	14	9	107.15	243.9	1.18	-0.81	-1.26	-2.3	-2.08	-1.06	-2.13	3.57	0.00738	Soluble	-3.83	0.0712	0.000147	Soluble	0.66	2220	4.58	Soluble	Low	No	No	No	No	No	No	No	-9.83	2	2	1	1	3	0.17	1	2	1	4.75
G0042-13831063	Oc1cc(O)c2c(c1)OC(C(C2c1c(O)cc(c2c1OC(C(C2)O)c1ccc(c(c1)O)O)O)O)c1cc(O)c(c(c1)O)O	C30H26O13	594.52	43	24	0.2	3	13	11	148.74	240.99	1.55	2.01	2.05	-0.74	0.67	1.11	-5.01	0.00585	9.83e-06	Moderately soluble	-6.7	0.000119	2.01e-07	Poorly soluble	-3.32	0.286	0.000481	Soluble	Low	No	No	No	No	No	No	No	-8.5	3	2	1	1	3	0.17	1	1	1	5.36
G0043-442682	Oc1cc(O)c2c(c1)OC(C(C2c1c(O)cc(c2c1OC(C(C2)O)c1cc(O)c(c(c1)O)O)O)O)c1cc(O)c(c(c1)O)O	C30H26O14	610.52	44	24	0.2	3	14	12	150.76	261.22	1.78	1.66	1.76	-1.22	0.2	0.84	-4.88	0.00811	1.33e-05	Moderately soluble	-6.76	0.000106	1.74e-07	Poorly soluble	-2.72	1.16	0.0019	Soluble	Low	No	No	No	No	No	No	No	-8.85	3	2	1	1	4	0.17	1	1	1	5.4
G0045-199472	Oc1cc(O)c2c(c1)OC(C(C2)OC(=O)c1cc(O)c(c(c1)O)O)c1cc(O)c(c(c1)O)O	C22H18O11	458.37	33	18	0.14	4	11	8	112.06	197.37	1.83	1.17	1.91	-0.44	0.57	1.01	-3.56	0.127	0.000276	Soluble	-4.91	0.00564	1.23e-05	Moderately soluble	-2.5	1.46	0.00318	Soluble	Low	No	No	No	No	No	No	No	-8.27	2	0	1	1	3	0.17	1	1	1	4.2
G0070-3488	COc1ccc(cc1C(=O)NCCc1ccc(cc1)S(=O)(=O)NC(=O)NC1CCCCC1)Cl	C23H28ClN3O5S	494	33	12	0.39	11	5	3	126.25	121.98	2.81	4.81	4.72	2.58	3	3.58	-5.48	0.00165	3.34e-06	Moderately soluble	-7.1	3.89e-05	7.87e-08	Poorly soluble	-7.71	9.63e-06	1.95e-08	Poorly soluble	Low	No	No	No	Yes	Yes	Yes	Yes	-5.9	0	1	1	0	0	0.55	0	0	3	3.34
G0073-441887	CC1CCC2(OC1)OC1C(C2C)C2(C(C1)C1CCC3C(C1CC2)(C)CC(C(C3)O)O)C	C27H44O4	432.64	31	0	1	0	4	2	123.23	58.92	4.19	5.52	4.76	4.23	3.4	4.42	-6	0.000433	1e-06	Moderately soluble	-6.52	0.000132	3.04e-07	Poorly soluble	-3.69	0.0887	0.000205	Soluble	High	Yes	Yes	No	No	No	No	No	-5.02	1	1	0	0	1	0.55	0	0	2	7
G0075-156783	OCC1OC(OC2C(OCC3OC(OC4CCC5(C(=CCC6C5CCC5(C6CC6C5C(C)C5(O6)CCC(CO5)C)C)C4)C)C(C(C3O)O)O)OC(C(C2O)O)C)C(C(C1OC1OC(CO)C(C(C1O)O)O)O)O	C51H82O22	1047.18	73	0	0.96	11	22	12	249.97	335.06	3.78	-1.31	-1.96	-3.68	-3.58	-1.35	-4.78	0.0173	1.65e-05	Moderately soluble	-5.23	0.00619	5.91e-06	Moderately soluble	2.3	210000	201	Soluble	Low	No	Yes	No	No	No	No	No	-13.62	3	4	2	1	5	0.17	0	1	2	10
G0076-156784	OCC1OC(OC2C(OCC3OC(OC4CCC5(C(=CCC6C5CCC5(C6CC6C5C(C)C5(O6)CCC(CO5)C)C)C4)C)C(C(C3O)O)O)OC(C(C2O)O)C)C(C(C1O)O)O	C45H72O17	885.04	62	0	0.96	8	17	9	217.58	255.91	4.26	0.84	0.21	-1.46	-1.48	0.48	-5.33	0.00415	4.69e-06	Moderately soluble	-5.8	0.00141	1.6e-06	Moderately soluble	0.41	2280	2.58	Soluble	Low	No	Yes	No	No	No	No	No	-11.1	3	3	1	1	5	0.17	0	1	2	10
G0076-156784	OCC1OC(OC2C(OCC3OC(OC4CCC5(C(=CCC6C5CCC5(C6CC6C5C(C)C5(O6)CCC(CO5)C)C)C4)C)C(C(C3O)O)O)OC(C(C2O)O)C)C(C(C1O)O)O	C45H72O17	885.04	62	0	0.96	8	17	9	217.58	255.91	4.26	0.84	0.21	-1.46	-1.48	0.48	-5.33	0.00415	4.69e-06	Moderately soluble	-5.8	0.00141	1.6e-06	Moderately soluble	0.41	2280	2.58	Soluble	Low	No	Yes	No	No	No	No	No	-11.1	3	3	1	1	5	0.17	0	1	2	10
G0134-16129878	O=C(c1cc(O)c(c(c1)OC(=O)c1cc(O)c(c(c1)O)O)O)OC1C(COC(=O)c2cc(O)c(c(c2)OC(=O)c2cc(O)c(c(c2)O)O)O)OC(C(C1OC(=O)c1cc(O)c(c(c1)OC(=O)c1cc(O)c(c(c1)O)O)O)OC(=O)c1cc(O)c(c(c1)OC(=O)c1cc(O)c(c(c1)O)O)O)OC(=O)c1cc(O)c(c(c1)OC(=O)c1cc(O)c(c(c1)O)O)O	C76H52O46	1701.2	122	60	0.08	31	46	25	391.51	777.98	2.9	6.2	4.84	-4.24	-0.79	1.78	-12.61	4.16e-10	2.45e-13	Insoluble	-22.32	8.1e-20	4.76e-23	Insoluble	-5.59	0.00439	2.58e-06	Moderately soluble	Low	No	Yes	No	No	No	No	No	-12.28	3	3	2	1	7	0.17	1	3	3	10
G0137-3001497	O=C(c1cc(O)c(c(c1)O)O)OC1OC2COC(=O)c3cc(O)c(c(c3c3c(C(=O)OC4C1OC(=O)c1cc(O)c(c5c1C1C(=CC(=O)C(O5)(C1(O)O)O)C(=O)OC24)O)cc(O)c(c3O)O)O)O	C41H28O27	952.64	68	24	0.22	3	27	14	208.1	450.25	-0.41	-0.59	-1.1	-3.45	-3.01	-1.71	-5.44	0.00348	3.65e-06	Moderately soluble	-8.39	3.84e-06	4.03e-09	Poorly soluble	-1.39	38.5	0.0405	Soluble	Low	No	Yes	No	No	No	No	No	-12.53	3	4	1	1	5	0.17	1	3	1	8.4
G0144-65064	Oc1cc(O)c2c(c1)OC(C(C2)OC(=O)c1cc(O)c(c(c1)O)O)c1cc(O)c(c(c1)O)O	C22H18O11	458.37	33	18	0.14	4	11	8	112.06	197.37	1.83	1.17	1.91	-0.44	0.57	1.01	-3.56	0.127	0.000276	Soluble	-4.91	0.00564	1.23e-05	Moderately soluble	-2.5	1.46	0.00318	Soluble	Low	No	No	No	No	No	No	No	-8.27	2	0	1	1	3	0.17	1	1	1	4.2
G0151-127607	OC(=O)C(C1(C=C2C(O1)C(C(O2)n1cnc2c1ncnc2N)O)C(=O)O)O	C14H13N5O8	379.28	27	9	0.36	4	11	5	82.82	203.14	-0.15	-2.7	-2.47	-3.27	-3.31	-2.38	-0.47	128	0.336	Very soluble	-1.02	36.6	0.0965	Very soluble	1.24	6640	17.5	Soluble	Low	No	No	No	No	No	No	No	-10.53	1	1	1	1	3	0.11	0	0	1	4.69
G0152-3458	CC(=O)OC1CC2C(C)(C)C(=O)C=CC2(C2C1(C)C13OC1C(=O)OC(C3(CC2)C)c1ccoc1)C	C28H34O7	482.57	35	5	0.68	3	7	0	126.04	95.34	3.22	4.22	4.24	2.56	4.44	3.74	-5.4	0.00193	4e-06	Moderately soluble	-5.93	0.000564	1.17e-06	Moderately soluble	-5.75	0.00085	1.76e-06	Moderately soluble	High	No	Yes	No	No	No	No	No	-6.25	0	1	0	0	0	0.55	0	2	2	6.48
G0154-14982	OC1C(OC2OC(C(=O)O)C(C(C2O)O)O)C(OC(C1O)C(=O)O)OC1CCC2(C(C1(C)C)CCC1(C2C(=O)C=C2C1(C)CCC1(C2CC(C)(CC1)C(=O)O)C)C)C	C42H62O16	822.93	58	0	0.86	7	16	8	202.84	267.04	2.15	2.8	2.25	0.02	0.52	1.55	-6.24	0.000469	5.7e-07	Poorly soluble	-8.06	7.09e-06	8.62e-09	Poorly soluble	-1.39	33.8	0.041	Soluble	Low	No	Yes	No	No	No	No	No	-9.33	3	3	1	1	4	0.11	0	1	1	8.84
G0158-124052	Oc1ccc(c(c1)O)C1COc2c(C1)ccc1c2C=CC(O1)(C)C	C20H20O4	324.37	24	12	0.3	1	4	2	93.25	58.92	2.97	3.89	3.89	2.73	3.76	3.45	-4.61	0.00804	2.48e-05	Moderately soluble	-4.83	0.00485	1.5e-05	Moderately soluble	-4.95	0.00367	1.13e-05	Moderately soluble	High	Yes	Yes	Yes	Yes	Yes	Yes	Yes	-5.52	0	0	0	0	0	0.55	0	0	1	4.04
G0159-11221431	Oc1ccc(c(c1)O)C1COc2c(C1=O)ccc1c2C=CC(O1)(C)C	C20H18O5	338.35	25	12	0.25	1	5	2	93.67	75.99	2.62	3.28	3.53	1.82	3.44	2.94	-4.29	0.0172	5.09e-05	Moderately soluble	-4.55	0.00952	2.81e-05	Moderately soluble	-4.83	0.00504	1.49e-05	Moderately soluble	High	Yes	Yes	Yes	Yes	Yes	Yes	Yes	-6.04	0	0	0	0	0	0.55	0	0	0	4.04
G0161-90479675	O=C1C=C2C3CC4(C)CC(C3(C)CCC2(C2(C1C1(C)CCC(C(C1CC2)(C)C)O)C)C)OC4=O	C30H44O4	468.67	34	0	0.87	0	4	1	134.25	63.6	3.76	5.86	5.86	4.87	5.61	5.19	-6.44	0.000171	3.65e-07	Poorly soluble	-6.97	5.05e-05	1.08e-07	Poorly soluble	-6.29	0.000238	5.07e-07	Poorly soluble	High	No	Yes	No	No	No	No	No	-5	1	3	0	0	1	0.55	0	0	2	6.53
G0162-5317652	Oc1ccc2c(c1)occ(c2=O)c1ccc2c(c1O)C=CC(O2)(C)C	C20H16O5	336.34	25	16	0.15	1	5	2	96.09	79.9	2.78	3.39	3.95	1.64	3.9	3.13	-4.47	0.0114	3.4e-05	Moderately soluble	-4.75	0.00602	1.79e-05	Moderately soluble	-5.81	0.000517	1.54e-06	Moderately soluble	High	No	No	Yes	No	Yes	No	Yes	-5.94	0	0	0	0	0	0.55	0	0	0	3.71
G0164-74819335	OCC1OC(Oc2ccc(cc2)C2CC(=O)c3c(O2)cc(cc3)OC2OC(CO)C(C(C2O)O)O)C(C(C1O)O)OC1OCC(C1O)(O)CO	C32H40O18	712.65	50	12	0.59	10	18	10	160.24	283.98	3.12	-2.64	-4.11	-4.59	-2.83	-2.21	-2.11	5.5	0.00771	Soluble	-2.78	1.2	0.00168	Soluble	0.3	1440	2.01	Soluble	Low	No	No	No	No	No	No	No	-12.52	3	4	1	1	5	0.17	0	0	2	6.99
G0166-3084961	COc1c(OC2OC(C(=O)O)C(C(C2O)O)O)cc(c2c1oc(cc2=O)c1ccccc1)O	C22H20O11	460.39	33	16	0.27	5	11	5	111.19	176.12	1.3	1.44	0.45	-1.42	0.44	0.44	-3.63	0.108	0.000234	Soluble	-4.74	0.0083	1.8e-05	Moderately soluble	-2.91	0.565	0.00123	Soluble	Low	No	Yes	No	No	No	No	No	-8.09	1	0	1	1	2	0.11	0	0	1	5.23
G0168-10114	O=C1C=C2C3CC(C)(CCC3(C)CCC2(C2(C1C1(C)CCC(C(C1CC2)(C)C)O)C)C)C(=O)O	C30H46O4	470.68	34	0	0.87	1	4	2	136.85	74.6	3.56	5.49	6.41	4.87	5.55	5.18	-6.15	0.000332	7.06e-07	Poorly soluble	-6.81	7.21e-05	1.53e-07	Poorly soluble	-6	0.000475	1.01e-06	Moderately soluble	High	No	Yes	No	No	No	No	No	-5.27	1	3	0	1	1	0.56	0	0	2	6.08
G0169-14982	OC1C(OC2OC(C(=O)O)C(C(C2O)O)O)C(OC(C1O)C(=O)O)OC1CCC2(C(C1(C)C)CCC1(C2C(=O)C=C2C1(C)CCC1(C2CC(C)(CC1)C(=O)O)C)C)C	C42H62O16	822.93	58	0	0.86	7	16	8	202.84	267.04	2.15	2.8	2.25	0.02	0.52	1.55	-6.24	0.000469	5.7e-07	Poorly soluble	-8.06	7.09e-06	8.62e-09	Poorly soluble	-1.39	33.8	0.041	Soluble	Low	No	Yes	No	No	No	No	No	-9.33	3	3	1	1	4	0.11	0	1	1	8.84
G0180-9898279	OCC1OC(OC2CCC3(C(C2(C)C)CCC2(C3CC(O)C3C2(C)CCC3C(OC2OC(COC3OC(CO)C(C(C3O)O)O)C(C(C2O)O)O)(CCC=C(C)C)C)C)C)C(C(C1O)O)OC1OC(CO)C(C(C1O)O)O	C54H92O23	1109.29	77	0	0.96	16	23	15	269.41	377.29	3.86	0.27	-2.2	-4.33	-2.38	-0.96	-5.83	0.00163	1.47e-06	Moderately soluble	-7.75	1.95e-05	1.76e-08	Poorly soluble	2.07	131000	118	Soluble	Low	No	Yes	No	No	No	No	No	-12.87	3	4	2	1	6	0.17	0	2	2	10
G0191-14447659	OC1CCC2(C(C1(C)C)CCC1(C2CCC2C1(C)CC=C1C2(C)CCCC1(C)C)C)C	C30H50O	426.72	31	0	0.93	0	1	1	134.88	20.23	4.66	9.3	8.17	6.92	6.92	7.19	-8.34	1.93e-06	4.52e-09	Poorly soluble	-9.63	1.01e-07	2.36e-10	Poorly soluble	-7.16	2.93e-05	6.85e-08	Poorly soluble	Low	No	No	No	No	No	No	No	-2.3	1	3	0	1	2	0.55	0	1	2	6.04
G0202-12855920	OCC1OC(OC2CC3(C)C(C4(C2C(C)(C)C(O)CC4)C)CC(C2C3(C)CCC2C(CCC=C(C)C)(O)C)O)C(C(C1O)O)O	C36H62O9	638.87	45	0	0.94	7	9	7	173.42	160.07	3.6	4.26	3.3	1.77	2.88	3.16	-6.02	0.000606	9.49e-07	Poorly soluble	-7.33	2.97e-05	4.64e-08	Poorly soluble	-2.72	1.21	0.00189	Soluble	Low	No	Yes	No	No	No	No	No	-7.17	2	3	1	1	3	0.17	0	2	2	8.13
G0209-20054929	OCC1OC(Oc2cc(OC3OC(C)C(C(C3O)O)O)cc3c2C(=O)c2c(C3=O)cc(cc2O)C)C(C(C1O)O)O	C27H30O14	578.52	41	12	0.48	5	14	8	133.87	232.9	1.94	-0.39	-2.14	-3.11	-1.05	-0.95	-3.07	0.495	0.000856	Soluble	-4.04	0.0531	9.17e-05	Moderately soluble	-0.98	60.3	0.104	Soluble	Low	No	Yes	No	No	No	No	No	-10.11	3	4	1	1	3	0.17	1	0	1	6.22
G0210-46173833	OCC1OC(Oc2cc(cc3c2C(=O)c2c(C3=O)cc(cc2O)C)OC2(O)COCC2(O)CO)C(C(C1O)O)O	C26H28O14	564.49	40	12	0.46	6	14	8	129.14	232.9	2.16	-0.77	-2.52	-3.31	-0.21	-0.93	-2.68	1.18	0.00209	Soluble	-3.64	0.128	0.000227	Soluble	-1.87	7.63	0.0135	Soluble	Low	No	Yes	No	No	No	No	No	-10.29	3	2	1	1	3	0.17	1	1	1	5.91
G0221-441887	CC1CCC2(OC1)OC1C(C2C)C2(C(C1)C1CCC3C(C1CC2)(C)CC(C(C3)O)O)C	C27H44O4	432.64	31	0	1	0	4	2	123.23	58.92	4.19	5.52	4.76	4.23	3.4	4.42	-6	0.000433	1e-06	Moderately soluble	-6.52	0.000132	3.04e-07	Poorly soluble	-3.69	0.0887	0.000205	Soluble	High	Yes	Yes	No	No	No	No	No	-5.02	1	1	0	0	1	0.55	0	0	2	7
G0227-5271805	COc1ccc(cc1c1c(O)cc(c2c1oc(cc2=O)c1ccc(cc1)O)O)c1cc(=O)c2c(o1)cc(cc2O)OC	C32H22O10	566.51	42	32	0.06	5	10	4	155.91	159.8	3.94	5.69	5.74	0.63	5.72	4.34	-7.17	3.82e-05	6.75e-08	Poorly soluble	-8.81	8.74e-07	1.54e-09	Poorly soluble	-10.07	4.78e-08	8.43e-11	Insoluble	Low	No	No	No	No	Yes	No	No	-5.72	1	3	1	1	2	0.55	0	0	2	4.5
G0239B-21722946	O=C1C2COC1(COC2c1ccc2c(c1)OCO2)c1ccc2c(c1)OCO2	C20H16O7	368.34	27	12	0.35	2	7	0	90.08	72.45	3.14	1.96	1.89	1.1	3.32	2.28	-3.56	0.103	0.000278	Soluble	-3.11	0.288	0.000782	Soluble	-4.92	0.00438	1.19e-05	Moderately soluble	High	Yes	No	No	No	Yes	Yes	Yes	-7.16	0	0	0	0	0	0.55	0	0	1	4.85
H0004-10740478	CC1CCC(=NC1)C(C1CCC2C1(C)CCC1C2CC=C2C1(C)CCC(C2O)O)C	C27H43NO2	413.64	30	0	0.89	2	3	2	129.67	52.82	4.08	4.77	5.02	4.42	5.08	4.68	-5.28	0.00218	5.28e-06	Moderately soluble	-5.61	0.00101	2.45e-06	Moderately soluble	-4.49	0.0134	3.25e-05	Moderately soluble	High	Yes	Yes	No	No	No	No	No	-5.44	1	1	0	0	0	0.55	0	1	2	6.26
H0014-10621	COc1ccc(cc1O)C1CC(=O)c2c(O1)cc(cc2O)OC1OC(COC2OC(C)C(C(C2O)O)O)C(C(C1O)O)O	C28H34O15	610.56	43	12	0.54	7	15	8	141.41	234.29	2.6	-0.14	-1.48	-3.04	-1.55	-0.72	-3.28	0.319	0.000523	Soluble	-4.33	0.0288	4.72e-05	Moderately soluble	-0.58	160	0.262	Soluble	Low	No	Yes	No	No	No	No	No	-10.12	3	4	1	1	4	0.17	0	0	1	6.34
H0043-15858981	OCC1=C(C)CC(OC1=O)C(C1CCC2C1(C)CCC1C2C2OC2C2(C1(C)C(=O)C=CC2)O)C	C28H38O6	470.6	34	0	0.79	3	6	2	127.49	96.36	3.43	3.97	3.35	2.75	3.93	3.49	-5.06	0.00409	8.69e-06	Moderately soluble	-5.69	0.000951	2.02e-06	Moderately soluble	-3.79	0.0754	0.00016	Soluble	High	No	Yes	No	No	Yes	No	No	-6.35	0	1	0	0	0	0.55	0	1	2	6.37
H0056-14557105	CC(=CCc1c(oc2c(c1=O)c(O)c1c(c2CC=C(C)C)OC(C=C1)(C)C)c1cc(O)c(cc1O)O)C	C30H32O7	504.57	37	16	0.3	5	7	4	147.57	120.36	4.45	7.1	6.38	2.48	6.55	5.39	-7.43	1.87e-05	3.7e-08	Poorly soluble	-9.45	1.81e-07	3.58e-10	Poorly soluble	-7.05	4.51e-05	8.93e-08	Poorly soluble	Low	No	No	No	Yes	No	No	No	-4.34	1	3	0	1	1	0.55	1	3	2	4.96
H0087-5281642	Oc1ccc(cc1O)c1cc(=O)c2c(o1)cc(c(c2O)O)O	C15H10O7	302.24	22	16	0	1	7	5	78.03	131.36	1.94	2.17	1.99	-0.56	1.54	1.42	-3.55	0.0846	0.00028	Soluble	-4.56	0.00829	2.74e-05	Moderately soluble	-3.24	0.173	0.000573	Soluble	High	No	No	Yes	No	No	Yes	Yes	-6.6	0	0	0	0	0	0.55	1	1	0	3.1
H0088-46896123	COc1ccc(cc1OC1OC(C(=O)O)C(C(C1O)O)O)C1CC(=O)c2c(O1)cc(cc2O)O	C22H22O12	478.4	34	12	0.36	5	12	6	110.79	192.44	1.77	1.04	-0.24	-1.72	-0.49	0.07	-3.39	0.194	0.000405	Soluble	-4.67	0.0102	2.13e-05	Moderately soluble	-1.33	22.2	0.0465	Soluble	Low	No	Yes	No	No	No	No	No	-8.48	2	0	1	1	3	0.11	0	0	1	5.18
H0134-101601938	O=C1OC(C(COC(=O)c2c(c3c1cc(O)c(c3O)O)c(O)c(c(c2)Oc1c(cc(c(c1O)O)O)C(=O)O)O)OC(=O)c1cc(O)c(c(c1)O)O)C1OC(=O)c2cc(O)c(c(c2c2c3C(=O)OC1C(O)c3c(O)c(c2O)O)O)O	C48H32O31	1104.75	79	36	0.12	7	31	19	250.02	542.17	0.99	1.58	1.91	-3.9	-2.11	-0.31	-7.56	3.04e-05	2.75e-08	Poorly soluble	-12.58	2.93e-10	2.65e-13	Insoluble	-2.44	4.05	0.00366	Soluble	Low	No	Yes	No	No	No	No	No	-11.92	3	3	1	1	5	0.11	1	2	1	8.69
H0135-191266	O=CC(C(C1OC(=O)c2cc(O)c(c(c2c2c(C(=O)OCC1O)cc(c(c2O)O)O)O)O)O)OC(=O)c1cc(O)c(c(c1)O)O	C27H22O18	634.45	45	18	0.19	6	18	11	143.08	318.5	1.41	0.33	-0.45	-2.9	-1.15	-0.55	-3.88	0.0833	0.000131	Soluble	-6.58	0.000166	2.62e-07	Poorly soluble	-0.68	133	0.209	Soluble	Low	No	Yes	No	No	No	No	No	-9.94	3	3	1	1	4	0.17	1	3	1	5.65
H0155-101168510	O=C(CC(CC(=O)O)(O)C)OCC1OC(Oc2cc3CC(N(c3cc2O)C=CC2=CC(=NC(C2)C(=O)O)C(=O)O)C(=O)O)C(C(C1O)O)O	C30H34N2O17	694.59	49	6	0.47	14	18	9	167.07	310.71	0.81	-2.23	-2.39	-2.74	-1.79	-1.67	-1.91	8.58	0.0124	Very soluble	-3.76	0.12	0.000173	Soluble	1.67	32600	47	Soluble	Low	No	Yes	No	No	No	No	No	-12.12	3	4	2	1	5	0.11	0	0	2	6.84
H0214-442774	CC(=CCc1c(O)ccc(c1O)C1COc2c(C1)ccc1c2C=CC(O1)(C)C)C	C25H28O4	392.49	29	12	0.36	3	4	2	116.97	58.92	4.21	5.82	5.4	3.73	5.5	4.93	-6.05	0.000351	8.95e-07	Poorly soluble	-6.83	5.83e-05	1.49e-07	Poorly soluble	-6.17	0.000267	6.81e-07	Poorly soluble	High	Yes	No	No	Yes	Yes	No	Yes	-4.56	0	0	0	0	1	0.55	0	1	2	4.58
H0241-14889736	OCc1cc(O)c2c(c1)C(O)(C1OC(CO)C(C(C1O)O)O)c1c(C2=O)c(O)ccc1	C21H22O10	434.39	31	12	0.38	3	10	8	103.01	188.14	1.99	-1.21	-2.05	-2.36	-0.31	-0.79	-1.86	6	0.0138	Very soluble	-2.25	2.46	0.00567	Soluble	-1.42	16.5	0.038	Soluble	Low	No	No	No	No	No	No	No	-9.81	1	1	1	1	2	0.55	0	0	1	5.06
H0247-100450	OCc1c(CO)cc(c(c1O)CC=C(C)C)OC(=O)c1c(C)cc(cc1O)O	C21H24O7	388.41	28	12	0.29	7	7	5	104.85	127.45	3.05	3.89	2.52	1.9	3.56	2.98	-4.55	0.0108	2.79e-05	Moderately soluble	-6.26	0.000211	5.44e-07	Poorly soluble	-4.13	0.029	7.46e-05	Moderately soluble	High	No	No	No	No	Yes	Yes	No	-5.91	0	0	0	0	0	0.55	0	2	2	3.41
H0294-91453	CC1CCC2(OC1)OC1C(C2C)C2(C(C1)C1CCC3C(C1CC2=O)(C)CCC(C3)O)C	C27H42O4	430.62	31	0	0.96	0	4	1	122.27	55.76	4.02	4.83	4.97	4.09	3.99	4.38	-5.55	0.00121	2.8e-06	Moderately soluble	-5.73	0.000794	1.84e-06	Moderately soluble	-4.38	0.0178	4.13e-05	Moderately soluble	High	Yes	Yes	No	No	No	No	No	-5.5	0	1	0	0	0	0.55	0	0	2	6.7
H0295-637266	CC1=C(C)C(=O)OC(C1)C(C1CCC2C1(C)CCC1C2CC=C2C1(C)C(=O)C=CC2)(O)C	C28H38O4	438.6	32	0	0.71	2	4	1	126.88	63.6	3.99	4.89	5.31	4.31	4.83	4.67	-5.51	0.00136	3.1e-06	Moderately soluble	-5.96	0.00048	1.09e-06	Moderately soluble	-4.88	0.00585	1.33e-05	Moderately soluble	High	No	Yes	No	No	Yes	No	No	-5.5	1	0	0	0	0	0.55	0	1	2	6.17
H0317-87579595	COc1cc(O)c(c(c1Cc1ccc(cc1)O)CCc1cc(O)cc(c1)Cc1ccc(cc1)O)Cc1ccc(cc1)O	C36H34O6	562.65	42	30	0.17	10	6	5	165.67	110.38	3.15	8.1	6.78	4.61	7.85	6.1	-8.3	2.82e-06	5.01e-09	Poorly soluble	-10.27	2.99e-08	5.31e-11	Insoluble	-11.49	1.83e-09	3.25e-12	Insoluble	Low	No	Yes	Yes	Yes	No	No	No	-3.98	2	4	0	1	1	0.17	0	0	3	4.08
H0335-16745513	OC1OC(C2C1C(OC2)c1ccc2c(c1)OCO2)c1ccc2c(c1)OCO2	C20H18O7	370.35	27	12	0.4	2	7	1	91.16	75.61	2.95	2.16	1.89	1.58	2.34	2.18	-3.69	0.0749	0.000202	Soluble	-3.38	0.154	0.000416	Soluble	-3.78	0.0615	0.000166	Soluble	High	No	No	Yes	No	No	Yes	No	-7.03	0	0	0	0	0	0.55	0	0	1	4.36
H0349-3663	CC1=CC(=O)c2c3c1c1C(=CC(=O)c4c1c1c3c3c(c2O)c(O)cc(c3c2c1c(c4O)c(O)cc2O)O)C	C30H16O8	504.44	38	22	0.07	0	8	6	144.83	155.52	3.1	5.71	5.76	1.36	5.37	4.26	-6.99	5.12e-05	1.02e-07	Poorly soluble	-8.74	9.13e-07	1.81e-09	Poorly soluble	-7.17	3.37e-05	6.68e-08	Poorly soluble	Low	No	No	No	Yes	Yes	No	No	-5.32	2	3	1	1	4	0.17	1	2	2	3.89
I0001-10077799	OC1C2COC(=O)c3cc(O)c(c(c3c3c(C(=O)OC1C(C(O2)OC(=O)c1cc(O)c(c(c1)O)O)O)cc(O)c(c3O)O)O)O	C27H22O18	634.45	45	18	0.22	3	18	11	141.85	310.66	1.24	0.07	-0.3	-2.42	-2.15	-0.71	-3.92	0.077	0.000121	Soluble	-6.15	0.000452	7.12e-07	Poorly soluble	-0.51	195	0.307	Soluble	Low	No	Yes	No	No	No	No	No	-10.12	3	2	1	1	4	0.17	1	2	1	6.66
I0003-44258018	OCC1OC(Oc2c(oc3c(c2=O)c(O)cc(c3)O)c2ccc(c(c2)OC)O)C(C(C1O)O)OC1OC(C)C(C(C1O)O)O	C28H32O16	624.54	44	16	0.46	7	16	9	145.85	258.43	2.2	-0.41	-1.38	-3.69	-1.55	-0.97	-3.26	0.342	0.000548	Soluble	-4.55	0.0175	2.8e-05	Moderately soluble	-0.97	66.6	0.107	Soluble	Low	No	Yes	No	No	No	No	No	-10.4	3	4	1	1	4	0.17	0	0	1	6.65
I0008-251565	COC(=O)C1C(OC(=O)c2cc(OC)c(c(c2)OC)OC)C(O)CC2C1CC1N(C2)CCc2c1[nH]c1c2cccc1	C31H36N2O8	564.63	41	15	0.48	8	9	2	154.3	119.55	4.13	3.56	2.8	1.87	3.28	3.13	-5.33	0.00266	4.72e-06	Moderately soluble	-5.76	0.00099	1.75e-06	Moderately soluble	-6.12	0.000428	7.59e-07	Poorly soluble	High	No	Yes	No	No	No	Yes	Yes	-7.22	1	3	0	0	0	0.55	1	1	3	5.58
I0011-251563	COc1ccc2c(c1)[nH]c1c2CCN2C1CC1C(C2)C(C)OC=C1C(=O)OC	C22H26N2O4	382.45	28	9	0.5	3	5	1	109.96	63.79	3.56	2.72	2.48	1.8	2.83	2.68	-3.96	0.0415	0.000108	Soluble	-3.71	0.074	0.000193	Soluble	-4.49	0.0125	3.27e-05	Moderately soluble	High	Yes	No	No	No	No	Yes	No	-6.7	0	0	0	0	0	0.56	1	0	1	4.71
I00142-10477355	OCC1CCC2(C(C1)C1(C)CCC3(C(=CC=C4C3=CC(=O)C(=C4C)O)C1(CC2)C)C)C	C28H38O3	422.6	31	0	0.68	1	3	2	126.14	57.53	3.78	5.62	6.22	4.35	5.33	5.06	-5.93	0.000491	1.16e-06	Moderately soluble	-6.59	0.000108	2.56e-07	Poorly soluble	-5.68	0.000881	2.08e-06	Moderately soluble	High	No	No	No	No	Yes	No	Yes	-4.89	1	1	0	1	1	0.55	0	0	2	6.29
I0025-165327	CCC1CN2CCc3c(C2CC1CC1NCCc2c1[nH]c1c2cc(cc1)O)cc(c(c3)OC)OC	C29H37N3O3	475.62	35	15	0.52	5	5	3	147.95	69.75	3.92	4.61	3.7	2.88	4.89	4	-5.68	0.000993	2.09e-06	Moderately soluble	-5.8	0.000754	1.59e-06	Moderately soluble	-7.76	8.25e-06	1.73e-08	Poorly soluble	High	Yes	Yes	No	No	No	No	No	-5.93	0	2	0	0	0	0.55	1	0	2	4.95
I0041-11373102	C=C1CCC2(C(C1)C1(C)CCC3(C(=CC=C4C3=CC(=O)C(=C4C)O)C1(CC2)C)C)C	C28H36O2	404.58	30	0	0.61	0	2	1	124.5	37.3	4.24	6.32	7.16	5.15	6.21	5.82	-6.33	0.000189	4.68e-07	Poorly soluble	-6.89	5.18e-05	1.28e-07	Poorly soluble	-6.49	0.000132	3.27e-07	Poorly soluble	Low	No	No	No	No	Yes	No	Yes	-4.28	1	1	0	1	1	0.55	0	1	2	6.13
I0041-342468	CCC(C(C(=O)NC(C(=O)O)Cc1ccc(cc1)O)N)C	C15H22N2O4	294.35	21	6	0.47	8	5	4	79.37	112.65	1.27	-2.16	0.88	0.86	1.18	0.41	0.01	303	1.03	Highly soluble	0.32	621	2.11	Highly soluble	-2.56	0.813	0.00276	Soluble	High	No	No	No	No	No	No	No	-9.63	0	0	0	0	1	0.55	0	0	1	2.94
I0046-44258300	COc1cc2oc3c4ccc(cc4OC(c3c(=O)c2c(c1CC=C(C)C)O)C=C(C)C)O	C26H26O6	434.48	32	16	0.27	4	6	2	125.47	89.13	4.25	6.17	5.46	2.3	5.77	4.79	-6.53	0.000129	2.97e-07	Poorly soluble	-7.83	6.49e-06	1.49e-08	Poorly soluble	-6.91	5.32e-05	1.22e-07	Poorly soluble	High	No	No	No	Yes	Yes	No	No	-4.57	0	0	0	0	1	0.55	0	1	2	4.85
I0047-5316261	CC(=CC1Oc2cc(O)ccc2c2c1c(=O)c1c(o2)cc2c(c1O)C=CC(O2)(C)C)C	C25H22O6	418.44	31	16	0.24	1	6	2	119.38	89.13	3.98	5.2	5.02	2.09	4.86	4.23	-6.03	0.000394	9.41e-07	Poorly soluble	-6.82	6.35e-05	1.52e-07	Poorly soluble	-6.4	0.000168	4.02e-07	Poorly soluble	High	No	No	No	Yes	Yes	No	Yes	-5.16	0	0	0	0	1	0.55	0	1	2	4.81
I0077-5318645	OCC1OC(Oc2c(oc3c(c2=O)c(O)cc(c3)O)c2ccc(c(c2)OC)O)C(C(C1O)O)O	C22H22O12	478.4	34	16	0.32	5	12	7	114.63	199.51	1.21	0.69	-0.24	-2.37	-0.05	-0.15	-3.26	0.263	0.000551	Soluble	-4.46	0.0167	3.49e-05	Moderately soluble	-2.2	3.03	0.00632	Soluble	Low	No	No	No	No	No	No	Yes	-8.73	2	0	1	1	3	0.17	0	0	1	5.44
I0091-10813969	OCC1OC(Oc2c(oc3c(c2=O)c(O)cc(c3)O)c2ccc(c(c2)O)O)C(C(C1O)O)O	C21H20O12	464.38	33	16	0.29	4	12	8	110.16	210.51	2.11	0.36	-0.54	-2.59	-0.59	-0.25	-3.04	0.423	0.00091	Soluble	-4.35	0.021	4.51e-05	Moderately soluble	-1.51	14.3	0.0308	Soluble	Low	No	No	No	No	No	No	No	-8.88	2	1	1	1	3	0.17	1	1	1	5.32
I0116-100947536	CC1=C(CC2=CC(=O)c3c(C2=O)cccc3O)C(=O)c2c(C1=O)cccc2O	C22H14O6	374.34	28	12	0.09	2	6	2	100.03	108.74	2.02	3.68	3.19	0.62	4.03	2.71	-4.66	0.00811	2.17e-05	Moderately soluble	-5.65	0.000831	2.22e-06	Moderately soluble	-5.99	0.00038	1.01e-06	Moderately soluble	High	No	No	Yes	No	Yes	No	Yes	-5.97	0	0	0	0	0	0.55	2	0	2	3.26
I0130-4072580	CC(=CCCC1(C)C=Cc2c(O1)ccc1c2[nH]c2c1cc(cc2)C)C	C23H25NO	331.45	25	13	0.3	3	1	1	108.45	25.02	3.93	6.63	6.43	4.66	6.51	5.63	-6.26	0.000183	5.51e-07	Poorly soluble	-6.96	3.66e-05	1.11e-07	Poorly soluble	-7.47	1.12e-05	3.38e-08	Poorly soluble	High	No	Yes	Yes	Yes	Yes	Yes	Yes	-3.61	1	1	0	1	1	0.55	0	1	1	4.05
I0131-375148	CC(=CCCC1(C)C=Cc2c(O1)ccc1c2[nH]c2c1cc(c(c2)O)C)C	C23H25NO2	347.45	26	13	0.3	3	2	2	110.48	45.25	3.72	6.27	6.14	4.05	6.03	5.24	-6.12	0.000266	7.65e-07	Poorly soluble	-7.01	3.41e-05	9.82e-08	Poorly soluble	-6.89	4.52e-05	1.3e-07	Poorly soluble	High	No	No	Yes	Yes	Yes	No	Yes	-3.97	0	1	0	1	1	0.55	0	1	1	4.08
I0132-131750989	Cc1ccc2c(c1)c1ccc3c4c1n2C(C)(C)C1C4CC(O3)(CC1)C	C23H25NO	331.45	25	13	0.48	0	1	0	104.36	14.16	3.57	5.15	5.89	4.81	5.33	4.95	-5.52	0.000991	2.99e-06	Moderately soluble	-5.19	0.00213	6.42e-06	Moderately soluble	-6.84	4.76e-05	1.44e-07	Poorly soluble	High	No	Yes	No	No	No	Yes	No	-4.67	1	1	0	1	1	0.55	0	0	1	4.58
I0135_5318569	COc1ccc(cc1)c1cc(=O)c2c(o1)c(c(cc2O)O)c1cc(ccc1OC)c1cc(=O)c2c(o1)cc(cc2O)O	C32H22O10	566.51	42	32	0.06	5	10	4	155.91	159.8	4.17	5.69	5.74	0.63	5.72	4.39	-7.17	3.82e-05	6.75e-08	Poorly soluble	-8.81	8.74e-07	1.54e-09	Poorly soluble	-10.07	4.78e-08	8.43e-11	Insoluble	Low	No	No	No	No	Yes	No	No	-5.72	1	3	1	1	2	0.55	0	0	2	4.47
I0135-5318569	COc1ccc(cc1)c1cc(=O)c2c(o1)c(c(cc2O)O)c1cc(ccc1OC)c1cc(=O)c2c(o1)cc(cc2O)O	C32H22O10	566.51	42	32	0.06	5	10	4	155.91	159.8	4.17	5.69	5.74	0.63	5.72	4.39	-7.17	3.82e-05	6.75e-08	Poorly soluble	-8.81	8.74e-07	1.54e-09	Poorly soluble	-10.07	4.78e-08	8.43e-11	Insoluble	Low	No	No	No	No	Yes	No	No	-5.72	1	3	1	1	2	0.55	0	0	2	4.47
I0151-9851181	OC1C(OC(C(C1O)O)COC1OC(C)C(C(C1O)O)O)Oc1cc(O)c2c(c1)oc(cc2=O)c1ccc(cc1)O	C27H30O14	578.52	41	16	0.44	6	14	8	137.33	228.97	2.98	0.17	-1.1	-2.96	-1.17	-0.41	-3.43	0.217	0.000374	Soluble	-4.54	0.0168	2.91e-05	Moderately soluble	-1.48	19.2	0.0331	Soluble	Low	No	Yes	No	No	No	No	No	-9.71	3	4	1	1	3	0.17	0	0	1	6.31
I0173-5280804	OCC1OC(Oc2c(oc3c(c2=O)c(O)cc(c3)O)c2ccc(c(c2)O)O)C(C(C1O)O)O	C21H20O12	464.38	33	16	0.29	4	12	8	110.16	210.51	2.11	0.36	-0.54	-2.59	-0.59	-0.25	-3.04	0.423	0.00091	Soluble	-4.35	0.021	4.51e-05	Moderately soluble	-1.51	14.3	0.0308	Soluble	Low	No	No	No	No	No	No	No	-8.88	2	1	1	1	3	0.17	1	1	1	5.32
I0185-21722929	OC12COC(C1COC2(O)c1ccc2c(c1)OCO2)c1ccc2c(c1)OCO2	C20H18O8	386.35	28	12	0.4	2	8	2	92.24	95.84	3.14	0.86	1.01	1.06	2.22	1.66	-2.96	0.421	0.00109	Soluble	-2.46	1.35	0.0035	Soluble	-3.86	0.0532	0.000138	Soluble	High	No	No	Yes	No	No	Yes	Yes	-8.05	0	0	0	0	0	0.55	0	0	1	4.33
J0001-5281644	Oc1ccc2c(c1O)oc1c(c2=O)c(O)c2c(c1)OC(C=C2)(C)C	C18H14O6	326.3	24	14	0.17	0	6	3	90.18	100.13	2.8	3.37	3.14	0.93	2.87	2.62	-4.42	0.0125	3.82e-05	Moderately soluble	-5.15	0.0023	7.06e-06	Moderately soluble	-4.4	0.0129	3.95e-05	Moderately soluble	High	No	No	Yes	No	Yes	Yes	Yes	-5.9	0	0	0	0	0	0.55	1	2	0	3.61
J0021-21576272	OCC1OC(Oc2cccc3c2[nH]c2c3nc3c(c2)cccc3)C(C(C1O)O)O	C21H20N2O6	396.39	29	17	0.29	3	7	5	105.25	128.06	2.48	1.58	1.05	0.17	1.28	1.31	-3.53	0.117	0.000296	Soluble	-3.88	0.0523	0.000132	Soluble	-4.01	0.0388	9.79e-05	Moderately soluble	High	No	No	No	No	No	No	No	-7.6	0	0	0	0	0	0.55	0	0	1	4.7
J0023-363128	O=C1OCc2c1cc1cc3OCOc3cc1c2c1ccc2c(c1)OCO2	C20H12O6	348.31	26	16	0.15	1	6	0	90.83	63.22	3.1	3.85	3.48	2.79	4.41	3.53	-4.81	0.00534	1.53e-05	Moderately soluble	-4.87	0.00466	1.34e-05	Moderately soluble	-6.24	0.000201	5.78e-07	Poorly soluble	High	Yes	Yes	Yes	Yes	Yes	No	Yes	-5.69	0	0	0	0	0	0.55	0	0	1	2.95
J0024-5318737	COc1c2C(=O)OCc2c(c2c1cc1OCOc1c2)c1ccc2c(c1)OCO2	C21H14O7	378.33	28	16	0.19	2	7	0	97.33	72.45	3.22	3.82	3.49	2.48	4.44	3.49	-4.88	0.00495	1.31e-05	Moderately soluble	-5.04	0.00348	9.19e-06	Moderately soluble	-6.34	0.000171	4.53e-07	Poorly soluble	High	Yes	Yes	Yes	Yes	Yes	Yes	Yes	-5.9	0	0	0	0	0	0.55	0	0	2	3.2
J0031-11416971	OCC(C(=O)c1ccc2c(c1)OCO2)CC(=O)c1ccc2c(c1)OCO2	C19H16O7	356.33	26	12	0.26	6	7	1	89.25	91.29	2.76	1.83	2.21	0.79	3.42	2.2	-3.15	0.254	0.000712	Soluble	-3.37	0.153	0.000429	Soluble	-4.56	0.00988	2.77e-05	Moderately soluble	High	No	Yes	Yes	Yes	Yes	Yes	Yes	-7.17	0	0	0	0	0	0.55	0	0	1	3.14
J0033-11740369	COc1c2COC(=O)c2c(c2c1cc1OCOc1c2)c1ccc2c(c1)OCO2	C21H14O7	378.33	28	16	0.19	2	7	0	97.33	72.45	3.27	3.82	3.49	2.48	4.44	3.5	-4.88	0.00495	1.31e-05	Moderately soluble	-5.04	0.00348	9.19e-06	Moderately soluble	-6.34	0.000171	4.53e-07	Poorly soluble	High	Yes	Yes	Yes	Yes	Yes	Yes	Yes	-5.9	0	0	0	0	0	0.55	0	0	2	3.19
J0034-10984243	OCC1OC(Oc2cc(ccc2O)c2c3C(=O)OCc3c(c3c2cc2OCOc2c3)OC)C(C(C1O)O)O	C26H24O12	528.46	38	16	0.35	5	12	5	127.43	173.6	1.66	1.49	0.65	-0.32	1.46	0.99	-4.04	0.0486	9.19e-05	Moderately soluble	-4.74	0.00955	1.81e-05	Moderately soluble	-3.69	0.109	0.000206	Soluble	Low	No	No	No	No	No	No	Yes	-8.47	2	1	1	1	2	0.17	0	0	1	5.36
K0002-21676305	OCC1OC(OC2C(OC(C(C2O)O)COC2OC(C)C(C(C2O)O)O)Oc2c(oc3c(c2=O)c(O)cc(c3)O)c2ccc(cc2)O)C(C(C1O)O)O	C33H40O20	756.66	53	16	0.55	9	20	12	171.74	328.35	1.74	-2.52	-3.57	-5.49	-3.74	-2.72	-2.57	2.02	0.00267	Soluble	-3.83	0.112	0.000147	Soluble	0.95	6810	8.99	Soluble	Low	No	No	No	No	No	No	No	-12.7	3	4	1	1	5	0.17	0	0	2	7.6
K0002-21676305	OCC1OC(OC2C(OC(C(C2O)O)COC2OC(C)C(C(C2O)O)O)Oc2c(oc3c(c2=O)c(O)cc(c3)O)c2ccc(cc2)O)C(C(C1O)O)O	C33H40O20	756.66	53	16	0.55	9	20	12	171.74	328.35	1.74	-2.52	-3.57	-5.49	-3.74	-2.72	-2.57	2.02	0.00267	Soluble	-3.83	0.112	0.000147	Soluble	0.95	6810	8.99	Soluble	Low	No	No	No	No	No	No	No	-12.7	3	4	1	1	5	0.17	0	0	2	7.6
K0008-131752667	OCC1OC(C(C1O)O)OCC1OC(Oc2c(oc3c(c2=O)c(O)cc(c3)O)c2ccc(cc2)O)C(C(C1O)O)O	C26H28O15	580.49	41	16	0.42	7	15	9	134.55	249.2	2.39	-0.81	-1.78	-3.63	-1.59	-1.08	-2.76	1.02	0.00176	Soluble	-3.94	0.0661	0.000114	Soluble	-0.87	77.9	0.134	Soluble	Low	No	Yes	No	No	No	No	No	-10.42	3	3	1	1	3	0.17	0	0	1	6.3
K0010-5491813	Oc1ccc(cc1)c1oc2cc(O)cc(c2c(=O)c1OC1OC(COC(=O)c2cc(O)c(c(c2)O)O)C(C(C1O)O)O)O	C28H24O15	600.48	43	22	0.21	7	15	9	143.84	257.04	1.77	1.33	0.74	-2.3	-0.01	0.3	-4.32	0.0289	4.81e-05	Moderately soluble	-6.33	0.000281	4.69e-07	Poorly soluble	-2.98	0.63	0.00105	Soluble	Low	No	No	No	No	No	No	No	-9.02	3	2	1	1	4	0.17	1	1	1	5.85
K0014-5486199	Oc1ccc(cc1)c1oc2cc(OC3OC(C)C(C(C3O)O)O)cc(c2c(=O)c1OC1OC(C)C(C(C1O)O)O)O	C27H30O14	578.52	41	16	0.44	5	14	8	137.93	228.97	2.22	-0.09	-0.72	-2.69	-1.04	-0.46	-3.33	0.271	0.000469	Soluble	-4.27	0.0313	5.42e-05	Moderately soluble	-1.46	19.9	0.0344	Soluble	Low	No	Yes	No	No	No	No	No	-9.89	3	4	1	1	3	0.17	0	0	1	6.48
K0015-10095180	OCC1OC(Oc2cc(O)c3c(c2)oc(c(c3=O)O)c2ccc(cc2)O)C(C(C1O)O)O	C21H20O11	448.38	32	16	0.29	4	11	7	108.13	190.28	1.55	0.72	-0.24	-2.1	-0.12	-0.04	-3.18	0.297	0.000661	Soluble	-4.29	0.0228	5.08e-05	Moderately soluble	-2.1	3.55	0.00791	Soluble	Low	No	No	No	No	No	No	No	-8.52	2	0	1	1	3	0.17	0	0	1	5.24
K0023-129011779	OCC1OC(OC2OC=CC3C2C2(COC(=O)c4ccc(c(c4)OC)O)OC2C3O)C(C(C1O)O)O	C23H28O13	512.46	36	6	0.61	8	13	6	114.79	197.13	2.41	-1.37	-2.01	-2.14	-1.8	-0.98	-1.75	9.12	0.0178	Very soluble	-2.27	2.76	0.00538	Soluble	0.84	3560	6.95	Soluble	Low	No	No	No	No	No	No	No	-10.4	3	2	1	1	3	0.17	0	1	2	5.97
K0028-13915496	OCC1OC(Oc2c(oc3c(c2=O)c(O)cc(c3)O)c2ccc(cc2)O)C(C(C1O)O)OC1OC(C)C(C(C1O)O)O	C27H30O15	594.52	42	16	0.44	6	15	9	139.36	249.2	0.78	-0.31	-1.39	-3.43	-1.64	-1.2	-3.22	0.361	0.000607	Soluble	-4.46	0.0205	3.45e-05	Moderately soluble	-0.88	77.7	0.131	Soluble	Low	No	Yes	No	No	No	No	No	-10.15	3	4	1	1	3	0.17	0	0	1	6.49
K0038-102285188	OC1CCC2(C(C1(C)C)CCC1(C2CC=C2C1(C)CCC1(C2CCCC1(C)C)C)C)C	C30H50O	426.72	31	0	0.93	0	1	1	134.88	20.23	4.56	9.15	8.17	6.92	6.92	7.14	-8.25	2.4e-06	5.62e-09	Poorly soluble	-9.47	1.44e-07	3.38e-10	Poorly soluble	-7.16	2.93e-05	6.85e-08	Poorly soluble	Low	No	No	No	No	No	No	No	-2.41	1	3	0	1	2	0.55	0	1	2	6.04
K0041-5318767	Oc1ccc(cc1)c1oc2cc(O)cc(c2c(=O)c1OC1OC(COC2OC(C)C(C(C2O)O)O)C(C(C1O)O)O)O	C27H30O15	594.52	42	16	0.44	6	15	9	139.36	249.2	2.79	0.02	-1.39	-3.43	-1.64	-0.73	-3.42	0.224	0.000376	Soluble	-4.81	0.00931	1.57e-05	Moderately soluble	-0.88	77.7	0.131	Soluble	Low	No	Yes	No	No	No	No	No	-9.91	3	4	1	1	3	0.17	0	0	1	6.48
K0043-10601920	OCC12CC(OC(=O)C)C3(C(C2(C)CCC2(C1CCC1(C2C(=O)CC(=O)C1C)C)C)CC(CC3)(C)C)C	C32H50O5	514.74	37	0	0.91	3	5	1	146.65	80.67	3.64	6.99	6.15	4.42	6.23	5.49	-7.24	2.98e-05	5.79e-08	Poorly soluble	-8.5	1.63e-06	3.17e-09	Poorly soluble	-6.96	5.62e-05	1.09e-07	Poorly soluble	High	No	Yes	No	No	No	No	No	-4.48	2	4	0	1	1	0.17	0	1	2	5.84
K0044-5282155	OCC1OC(Oc2c(oc3c(c2=O)c(O)cc(c3)O)c2ccc(cc2)O)C(C(C1O)O)OC1OC(CO)C(C(C1O)O)O	C27H30O16	610.52	43	16	0.44	7	16	10	140.52	269.43	1.81	-0.88	-2.42	-4.16	-2.24	-1.58	-2.88	0.797	0.00131	Soluble	-4.3	0.0309	5.06e-05	Moderately soluble	-0.31	302	0.494	Soluble	Low	No	Yes	No	No	No	No	No	-10.65	3	4	1	1	4	0.17	0	0	1	6.53
K0050-5318759	Oc1ccc(cc1)c1oc2cc(O)cc(c2c(=O)c1OC1OC(C(=O)O)C(C(C1O)O)O)O	C21H18O12	462.36	33	16	0.24	4	12	7	108.74	207.35	1.26	0.96	-0.15	-2.12	-0.57	-0.12	-3.41	0.181	0.000392	Soluble	-4.9	0.0058	1.25e-05	Moderately soluble	-1.63	10.8	0.0233	Soluble	Low	No	Yes	No	No	No	No	No	-8.44	2	0	1	1	3	0.11	0	0	1	5.22
K0051-44259010	OCC1OC(Oc2c(oc3c(c2=O)c(O)cc(c3)O)c2ccc(cc2)O)C(C(C1OC(=O)C=Cc1ccc(cc1)O)O)O	C30H26O13	594.52	43	22	0.2	8	13	7	149.51	216.58	2.94	2.47	1.62	-1.04	1.56	1.51	-4.93	0.00694	1.17e-05	Moderately soluble	-6.66	0.000129	2.18e-07	Poorly soluble	-4.23	0.0353	5.93e-05	Moderately soluble	Low	No	No	No	No	No	No	No	-8.17	3	2	1	1	3	0.17	0	1	2	5.96
K0052-44258856	OC(=O)CC(=O)OCC1OC(Oc2c(oc3c(c2=O)c(O)cc(c3)O)c2ccc(cc2)O)C(C(C1O)O)O	C24H22O14	534.42	38	16	0.29	8	14	7	124.45	233.65	1.16	0.43	-0.22	-2.23	-0.27	-0.22	-3.21	0.331	0.00062	Soluble	-4.9	0.00667	1.25e-05	Moderately soluble	-2.05	4.76	0.00891	Soluble	Low	No	Yes	No	No	No	No	No	-9.25	3	1	1	1	3	0.11	0	1	2	5.59
K0053-101502553	Oc1ccc(cc1)c1oc2cc(O)cc(c2c(=O)c1OC1OC(COC2OC(C)C(C(C2O)OC2OC(C)C(C(C2O)O)O)O)C(C(C1O)O)O)O	C33H40O19	740.66	52	16	0.55	8	19	11	170.58	308.12	2.57	-2.02	-2.54	-4.77	-3.15	-1.98	-2.86	1.02	0.00138	Soluble	-3.93	0.0879	0.000119	Soluble	0.37	1740	2.36	Soluble	Low	No	Yes	No	No	No	No	No	-12.25	3	4	1	1	5	0.17	0	0	2	7.53
K0070-101721039	Oc1c(C)c(O)c(c2c1C1Oc3c(C)c(O)c(c(c3CC1C(O2)(C)C)O)C(=O)C)C(=O)C=Cc1ccccc1	C31H30O8	530.57	39	18	0.29	4	8	4	147.14	133.52	3.18	5.94	5.25	1.92	5.74	4.41	-6.95	5.96e-05	1.12e-07	Poorly soluble	-8.52	1.61e-06	3.03e-09	Poorly soluble	-6.95	5.93e-05	1.12e-07	Poorly soluble	Low	No	No	No	No	Yes	No	No	-5.32	1	2	0	1	1	0.55	0	1	2	5.04
K0072_5490351	COc1c(OC2OC(COC3OCC(C(C3O)O)O)C(C(C2O)O)O)cc2c(c1O)c(=O)c(co2)c1ccc(cc1)OC	C28H32O15	608.54	43	16	0.46	8	15	7	143.49	227.2	3.04	-0.92	-1.18	-3.23	-0.65	-0.59	-2.78	1.01	0.00166	Soluble	-3.37	0.261	0.000429	Soluble	-2.11	4.68	0.00769	Soluble	Low	No	Yes	No	No	No	No	No	-10.67	3	4	1	1	4	0.17	0	0	2	6.44
K0072-5490351	COc1c(OC2OC(COC3OCC(C(C3O)O)O)C(C(C2O)O)O)cc2c(c1O)c(=O)c(co2)c1ccc(cc1)OC	C28H32O15	608.54	43	16	0.46	8	15	7	143.49	227.2	3.04	-0.92	-1.18	-3.23	-0.65	-0.59	-2.78	1.01	0.00166	Soluble	-3.37	0.261	0.000429	Soluble	-2.11	4.68	0.00769	Soluble	Low	No	Yes	No	No	No	No	No	-10.67	3	4	1	1	4	0.17	0	0	2	6.44
K0073_3822	Fc1ccc(cc1)C(=O)C1CCN(CC1)CCn1c(=O)[nH]c2c(c1=O)cccc2	C22H22FN3O3	395.43	29	16	0.32	5	5	1	113.3	75.17	2.74	3.29	2.46	2.66	3.86	3	-4.44	0.0143	3.61e-05	Moderately soluble	-4.54	0.0113	2.86e-05	Moderately soluble	-6.29	0.000202	5.12e-07	Poorly soluble	High	Yes	No	No	No	Yes	Yes	Yes	-6.38	0	0	0	0	0	0.55	0	0	1	3.25
L0001-179651	O=C1OCC23C(C1)OC(C2CC(=O)C1(C3CCC2(C31OC3C(=O)OC2c1cocc1)C)C)(C)C	C26H30O8	470.51	34	5	0.73	1	8	0	116.17	104.57	2.87	1.77	2.81	1.45	3.83	2.55	-3.92	0.0572	0.000122	Soluble	-3.58	0.123	0.000261	Soluble	-5.41	0.00182	3.86e-06	Moderately soluble	High	No	No	No	No	No	No	No	-7.91	0	0	0	0	0	0.55	0	2	1	6.49
L0011-10394485	OC(=O)C(C(C1OC(=O)c2cc(O)c(c(c2c2c(C(=O)OCC1OC(=O)c1cc(O)c(c(c1)O)O)cc(c(c2O)O)O)O)O)O)O	C27H22O19	650.45	46	18	0.19	6	19	12	144.65	338.73	0.31	-0.16	-0.57	-2.8	-1.9	-1.02	-3.67	0.14	0.000216	Soluble	-6.5	0.000206	3.17e-07	Poorly soluble	-0.08	537	0.826	Soluble	Low	No	Yes	No	No	No	No	No	-10.38	3	3	1	1	4	0.11	1	2	1	5.71
L0025-101526841	CC(=CC=CC=C(C=CC=C(C1C=C2C(O1)(C)CC(CC2(C)C)O)C)C)C=CC=C(C=CC12OC2(C)CC(CC1(C)C)O)C	C40H56O4	600.87	44	0	0.55	9	4	2	185.76	62.22	7.15	9.39	8.97	5.37	9.77	8.13	-8.89	7.79e-07	1.3e-09	Poorly soluble	-10.6	1.5e-08	2.5e-11	Insoluble	-5.38	0.0025	4.17e-06	Moderately soluble	Low	No	Yes	No	No	No	No	Yes	-3.3	2	4	0	1	2	0.17	0	3	3	7.68
L0026-12309350	OCC1OC(Oc2cc(ccc2O)c2cc(=O)c3c(o2)cc(cc3O)O)C(C(C1O)O)O	C21H20O11	448.38	32	16	0.29	4	11	7	108.13	190.28	0.72	1.46	-0.24	-2.1	-0.12	-0.06	-3.65	0.101	0.000226	Soluble	-5.06	0.00389	8.67e-06	Moderately soluble	-2.1	3.55	0.00791	Soluble	Low	No	No	No	No	No	No	No	-8	2	0	1	1	3	0.17	0	0	1	5.1
L0028-44258071	Oc1cc(O)c2c(c1)oc(cc2=O)c1ccc(c(c1)OC1OCC(C(C1O)O)O)O	C20H18O10	418.35	30	16	0.25	3	10	6	102.17	170.05	1.89	1.04	0.39	-1.57	0.38	0.43	-3.29	0.217	0.000518	Soluble	-4.2	0.0263	6.29e-05	Moderately soluble	-2.53	1.23	0.00294	Soluble	Low	No	No	No	No	No	No	No	-8.11	1	0	1	1	2	0.55	0	0	1	4.82
L0060-12304737	OCC1OC(Oc2ccc(cc2O)c2cc(=O)c3c(o2)cc(cc3O)O)C(C(C1O)O)O	C21H20O11	448.38	32	16	0.29	4	11	7	108.13	190.28	2.02	1.46	-0.24	-2.1	-0.12	0.2	-3.65	0.101	0.000226	Soluble	-5.06	0.00389	8.67e-06	Moderately soluble	-2.1	3.55	0.00791	Soluble	Low	No	Yes	No	No	No	No	No	-8	2	0	1	1	3	0.17	0	0	1	5.09
L0062-246983	CC(=CCCC(C1CCC2(C1(C)CCC1=C2CCC2C1(C)CCC(C2(C)C)O)C)C)C	C30H50O	426.72	31	0	0.87	4	1	1	137.04	20.23	5.09	8.91	8.48	6.82	7.79	7.42	-7.83	6.24e-06	1.46e-08	Poorly soluble	-9.22	2.56e-07	6e-10	Poorly soluble	-7.2	2.71e-05	6.35e-08	Poorly soluble	Low	No	No	No	No	No	No	No	-2.58	1	3	0	1	2	0.55	0	1	2	6.07
L0073-5280637	OCC1OC(Oc2cc(O)c3c(c2)oc(cc3=O)c2ccc(c(c2)O)O)C(C(C1O)O)O	C21H20O11	448.38	32	16	0.29	4	11	7	108.13	190.28	1.83	1.46	-0.24	-2.1	-0.12	0.16	-3.65	0.101	0.000226	Soluble	-5.06	0.00389	8.67e-06	Moderately soluble	-2.1	3.55	0.00791	Soluble	Low	No	Yes	No	No	No	No	No	-8	2	0	1	1	3	0.17	1	1	1	5.17
L0080-11953909	COc1cc(C=CC(=O)OCC2OC(Oc3cc4CC([N+](=CC=C5CC(NC(=C5)C(=O)O)C(=O)O)c4cc3O)C(=O)[O-])C(C(C2O)O)O)ccc1O	C34H34N2O16	726.64	52	12	0.32	12	16	8	182.02	284.91	-1.23	0.21	-2.59	-3.97	-1.31	-1.78	-3.86	0.101	0.000139	Soluble	-5.75	0.00129	1.77e-06	Moderately soluble	-1.11	56.1	0.0773	Soluble	Low	No	Yes	No	No	No	No	No	-10.58	3	4	2	1	4	0.11	0	2	2	6.83
L0083-609160	CC(=C)C1CCC2(C1C1CCC3C(C1(C)CC2)(C)CC(C1C3(C)CCC(=O)C1(C)C)O)C	C30H48O2	440.7	32	0	0.9	1	2	1	135.34	37.3	4.41	8.21	7.2	5.89	6.51	6.44	-7.68	9.24e-06	2.1e-08	Poorly soluble	-8.85	6.17e-07	1.4e-09	Poorly soluble	-6.62	0.000106	2.4e-07	Poorly soluble	Low	No	No	No	No	No	No	No	-3.16	1	3	0	1	1	0.55	0	1	2	5.48
L0084-44258098	OCC1OC(Oc2ccc(cc2O)c2cc(=O)c3c(o2)cc(cc3O)O)C(C(C1O)O)OC1OC(C)C(C(C1O)O)O	C27H30O15	594.52	42	16	0.44	6	15	9	139.36	249.2	2.08	0.36	-1.39	-3.43	-1.64	-0.8	-3.64	0.137	0.00023	Soluble	-5.16	0.00413	6.95e-06	Moderately soluble	-0.88	77.7	0.131	Soluble	Low	No	Yes	No	No	No	No	No	-9.67	3	4	1	1	3	0.17	0	0	1	6.3
L0088-5317025	COc1ccc(cc1)c1cc(=O)c2c(o1)cc(cc2O)OC1OC(COC2OC(C)C(C(C2O)O)O)C(C(C1O)O)O	C28H32O14	592.55	42	16	0.46	7	14	7	141.8	217.97	4	0.5	-0.8	-2.76	-0.62	0.07	-3.65	0.133	0.000225	Soluble	-4.65	0.0133	2.25e-05	Moderately soluble	-2.16	4.06	0.00685	Soluble	Low	No	Yes	No	No	No	No	No	-9.56	3	4	1	1	3	0.17	0	0	1	6.43
L0094-6432724	CC(=CCCC(C1CCC2(C1(C)CCC1=C2CCC2C1(C)CCC(C2(C)C)O)C)C)C	C30H50O	426.72	31	0	0.87	4	1	1	137.04	20.23	5.09	8.91	8.48	6.82	7.79	7.42	-7.83	6.24e-06	1.46e-08	Poorly soluble	-9.22	2.56e-07	6e-10	Poorly soluble	-7.2	2.71e-05	6.35e-08	Poorly soluble	Low	No	No	No	No	No	No	No	-2.58	1	3	0	1	2	0.55	0	1	2	6.07
L0099-323075	CC(=C)C1CCC2(C1C1CCC3C(C1(C)CC2)(C)CCC1C3(C)CCC(=O)C1(C)C)C	C30H48O	424.7	31	0	0.9	1	1	0	134.18	17.07	4.54	9.56	8.23	6.82	7.41	7.31	-8.43	1.58e-06	3.72e-09	Poorly soluble	-9.83	6.28e-08	1.48e-10	Poorly soluble	-7.44	1.54e-05	3.63e-08	Poorly soluble	Low	No	No	No	No	No	No	No	-2.1	1	3	0	1	2	0.55	0	1	2	5.38
L0110-5324358	CC(=CCc1c(O)ccc(c1O)c1cc2ccc(c(c2oc1=O)CC=C(C)C)O)C	C25H26O5	406.47	30	16	0.24	5	5	3	121.43	90.9	3.96	6.33	5.59	3.45	6.01	5.07	-6.41	0.000157	3.87e-07	Poorly soluble	-8.03	3.8e-06	9.36e-09	Poorly soluble	-6.86	5.64e-05	1.39e-07	Poorly soluble	High	No	No	No	No	No	No	No	-4.29	0	0	0	0	1	0.55	0	2	2	4.13
L0113-5481234	Oc1cc(O)c2c(c1)occ(c2=O)c1ccc2c(c1O)C=CC(O2)(C)C	C20H16O6	352.34	26	16	0.15	1	6	3	98.11	100.13	2.89	3.59	3.65	1.09	3.42	2.93	-4.68	0.00744	2.11e-05	Moderately soluble	-5.38	0.00147	4.18e-06	Moderately soluble	-5.23	0.00208	5.92e-06	Moderately soluble	High	No	No	Yes	No	Yes	Yes	Yes	-5.9	0	0	0	0	0	0.55	0	0	2	3.76
L0117-112111	O=C1C=C2C3CC(C)(CCC3(C)CCC2(C2(C1C1(C)CCC(C(C1CC2)(C)C)O)C)C)C(=O)O	C30H46O4	470.68	34	0	0.87	1	4	2	136.85	74.6	3.56	5.49	6.41	4.87	5.55	5.18	-6.15	0.000332	7.06e-07	Poorly soluble	-6.81	7.21e-05	1.53e-07	Poorly soluble	-6	0.000475	1.01e-06	Moderately soluble	High	No	Yes	No	No	No	No	No	-5.27	1	3	0	1	1	0.56	0	0	2	6.08
L0118-503737	OCC1OC(Oc2ccc(cc2)C2CC(=O)c3c(O2)cc(cc3)O)C(C(C1O)O)O	C21H22O9	418.39	30	12	0.38	4	9	5	101.67	145.91	1.9	0.39	-0.05	-0.92	0.36	0.34	-2.71	0.813	0.00194	Soluble	-3.02	0.4	0.000955	Soluble	-2.29	2.12	0.00507	Soluble	Low	No	Yes	No	No	No	No	No	-8.58	0	0	1	1	0	0.55	0	0	1	4.91
L0119-3495	OC1C(OC2OC(C(=O)O)C(C(C2O)O)O)C(OC(C1O)C(=O)O)OC1CCC2(C(C1(C)C)CCC1(C2C(=O)C=C2C1(C)CCC1(C2CC(C)(CC1)C(=O)O)C)C)C	C42H62O16	822.93	58	0	0.86	7	16	8	202.84	267.04	2.15	2.8	2.25	0.02	0.52	1.55	-6.24	0.000469	5.7e-07	Poorly soluble	-8.06	7.09e-06	8.62e-09	Poorly soluble	-1.39	33.8	0.041	Soluble	Low	No	Yes	No	No	No	No	No	-9.33	3	3	1	1	4	0.11	0	1	1	8.84
L0133-44257152	OCC1OC(OC2C(Oc3c(C2O)c(O)cc(c3)O)c2ccc(cc2)O)C(C(C1O)O)O	C21H24O11	452.41	32	12	0.43	4	11	8	105.86	189.53	1.17	-0.93	-1.49	-2.1	-1.59	-0.99	-2.07	3.83	0.00846	Soluble	-2.57	1.23	0.00271	Soluble	-0.19	293	0.649	Soluble	Low	No	No	No	No	No	No	No	-9.72	2	1	1	1	3	0.17	0	0	1	5.37
L0135-24850616	COc1ccc(cc1)COC1OC(COC2OC(C(=O)O)C(C(C2O)O)O)C(C(C1O)OC(=O)c1ccccc1)O	C27H32O14	580.53	41	12	0.48	11	14	6	134.08	210.9	2.51	-0.25	-1.36	-1.75	-1.28	-0.43	-2.77	0.98	0.00169	Soluble	-3.72	0.11	0.00019	Soluble	-1.2	36.9	0.0635	Soluble	Low	No	Yes	No	No	No	No	No	-10.02	3	4	2	1	3	0.11	0	0	2	5.83
L0136-70697859	OCC1OC(OCC2OC(OCc3cc(OC)c(c(c3)OC)OC)C(C(C2O)OC(=O)c2cc(O)c(c(c2)O)O)O)C(C(C1O)O)O	C29H38O18	674.6	47	12	0.55	13	18	9	152.52	272.98	2.57	-1.62	-2.32	-3.68	-2.03	-1.42	-2.33	3.13	0.00465	Soluble	-3.6	0.168	0.00025	Soluble	-0.05	596	0.883	Soluble	Low	No	No	No	No	No	No	No	-11.57	3	4	2	1	4	0.17	1	1	2	6.41
L0139-73636	OCC1OC(Oc2c(OC)cc(cc2OC)C2OCC3C2COC3c2cc(OC)c(c(c2)OC)OC2OC(CO)C(C(C2O)O)O)C(C(C1O)O)O	C34H46O18	742.72	52	12	0.65	12	18	8	172.13	254.14	2.7	-1.38	-2.5	-3.74	-1.4	-1.26	-2.95	0.825	0.00111	Soluble	-3.46	0.26	0.00035	Soluble	-0.78	124	0.166	Soluble	Low	No	Yes	No	No	No	No	No	-11.81	3	4	2	1	4	0.17	0	0	2	7.21
M0006-5281672	Oc1cc(O)c2c(c1)oc(c(c2=O)O)c1cc(O)c(c(c1)O)O	C15H10O8	318.24	23	16	0	1	8	6	80.06	151.59	1.08	1.18	1.69	-1.08	1.06	0.79	-3.01	0.314	0.000988	Soluble	-3.96	0.035	0.00011	Soluble	-2.66	0.698	0.00219	Soluble	Low	No	No	Yes	No	No	No	Yes	-7.4	1	0	1	1	2	0.55	1	1	0	3.27
M0008-23583011	COc1c(O)cc(cc1O)C1Oc2cc(O)cc(c2CC1OC(=O)c1cc(O)c(c(c1)O)O)O	C23H20O11	472.4	34	18	0.17	5	11	7	116.53	186.37	1.54	2.56	2.21	-0.23	1.11	1.44	-4.44	0.017	3.6e-05	Moderately soluble	-6.12	0.000357	7.56e-07	Poorly soluble	-3.19	0.308	0.000652	Soluble	Low	No	No	No	No	No	No	Yes	-7.36	2	0	1	1	3	0.17	1	1	1	4.32
M0022-12311099	OCC1OC(Oc2c(oc3c(c2=O)c(O)cc(c3)O)c2cc(O)c(c(c2)O)O)C(C(C1O)O)O	C21H20O13	480.38	34	16	0.29	4	13	9	112.18	230.74	0.18	0.01	-0.83	-3.07	-1.06	-0.96	-2.91	0.593	0.00123	Soluble	-4.41	0.0188	3.92e-05	Moderately soluble	-0.92	57.9	0.121	Soluble	Low	No	No	No	No	No	No	No	-9.22	2	2	1	1	3	0.17	1	1	1	5.36
M0023-443652	OCC1OC(Oc2cc3c(O)cc(cc3[o+]c2c2cc(OC)c(c(c2)OC)O)O)C(C(C1O)O)O	C23H25O12	493.44	35	16	0.35	6	12	7	119.26	191.67	-0.96	-0.74	0.69	-1.82	-1.29	-0.82	-2.38	2.08	0.00421	Soluble	-2.81	0.767	0.00155	Soluble	-1.72	9.47	0.0192	Soluble	Low	No	No	No	No	No	No	No	-9.84	2	1	1	1	3	0.17	0	1	1	5.54
M0034-176079	OC1C(O)C(OC(C1O)C(=O)O)OC1CCC2(C(C1(C)C)CCC1(C2CC=C2C1(C)CCC1(C2CC(C)(C)CC1)C(=O)O)C)C	C36H56O9	632.82	45	0	0.89	4	9	5	169.65	153.75	3.02	6.14	5.15	3.19	3.33	4.16	-7.37	2.71e-05	4.29e-08	Poorly soluble	-9.15	4.47e-07	7.06e-10	Poorly soluble	-3.85	0.09	0.000142	Soluble	Low	No	Yes	No	No	No	No	No	-5.8	1	3	1	1	3	0.11	0	2	2	7.78
M0044-65033	CCC1CN2CCc3c(C2CC1CC1=NCCc2c1cc(OC)c(c2)OC)cc(c(c3)OC)OC	C29H38N2O4	478.62	35	12	0.55	7	6	0	147.34	52.52	4.53	4.6	4.02	2.96	6.05	4.43	-5.5	0.00152	3.18e-06	Moderately soluble	-5.43	0.00179	3.74e-06	Moderately soluble	-7.91	5.83e-06	1.22e-08	Poorly soluble	High	Yes	Yes	No	No	No	Yes	Yes	-5.95	0	2	0	0	0	0.55	0	0	2	5.26
M0076-193567	OC1CCC2(C(=CCC3C2CCC2(C3CCC2C(CCC(=C(C)C)C)C)C)C1)C	C28H46O	398.66	29	0	0.86	4	1	1	127.95	20.23	4.89	8.71	7.7	6.43	6.49	6.84	-7.54	1.16e-05	2.92e-08	Poorly soluble	-9.01	3.86e-07	9.67e-10	Poorly soluble	-5.79	0.000647	1.62e-06	Moderately soluble	Low	No	No	No	No	Yes	No	No	-2.55	1	2	0	1	2	0.55	0	1	2	6.02
M0080-91810654	COc1cc(cc(c1O)OC)c1[o+]c2cc(O)cc(c2cc1OC1OCC(C(C1O)O)O)O.[Cl-]	C22H23ClO11	498.86	34	16	0.32	5	11	6	119.14	171.44	-4.19	0.13	-1.66	-1.06	-0.81	-1.52	-3.03	0.462	0.000927	Soluble	-3.29	0.258	0.000517	Soluble	-2.15	3.53	0.00708	Soluble	Low	No	No	No	No	No	No	No	-9.25	2	2	1	1	3	0.17	0	1	1	5.29
M0081-94409	OCC1OC(Oc2cc3c(O)cc(cc3[o+]c2c2cc(OC)c(c(c2)OC)O)O)C(C(C1O)O)O.[Cl-]	C23H25ClO12	528.89	36	16	0.35	6	12	7	125.11	191.67	-3.24	0.06	-2.3	-1.6	-1.29	-1.68	-3.09	0.43	0.000813	Soluble	-3.64	0.122	0.00023	Soluble	-1.72	10.1	0.0192	Soluble	Low	No	No	No	No	No	No	No	-9.48	3	2	1	1	3	0.17	0	1	1	5.57
M0082-14524431	OCC1OC(C(C1O)O)Oc1c(oc2c(c1=O)c(O)cc(c2)O)c1cc(O)c(c(c1)O)O	C20H18O12	450.35	32	16	0.25	4	12	8	106.21	210.51	0.4	0.62	-0.19	-2.55	-0.41	-0.43	-3.13	0.335	0.000743	Soluble	-4.62	0.0109	2.43e-05	Moderately soluble	-1.48	15	0.0333	Soluble	Low	No	No	No	No	No	No	No	-8.61	2	0	1	1	3	0.17	1	1	1	5.07
M0083-44259439	Oc1cc(O)c2c(c1)oc(c(c2=O)OC1OCC(C(C1O)O)O)c1cc(O)c(c(c1)O)O	C20H18O12	450.35	32	16	0.25	3	12	8	106.21	210.51	0.83	0.07	-0.19	-2.55	-0.57	-0.48	-2.85	0.639	0.00142	Soluble	-4.04	0.0406	9.03e-05	Moderately soluble	-1.35	20.1	0.0446	Soluble	Low	No	No	No	No	No	No	No	-9	2	0	1	1	3	0.17	1	1	1	5.09
M0084-5491408	OCC1OC(Oc2c(oc3c(c2=O)c(O)cc(c3)O)c2cc(O)c(c(c2)O)O)C(C(C1O)O)O	C21H20O13	480.38	34	16	0.29	4	13	9	112.18	230.74	0.18	0.01	-0.83	-3.07	-1.06	-0.96	-2.91	0.593	0.00123	Soluble	-4.41	0.0188	3.92e-05	Moderately soluble	-0.92	57.9	0.121	Soluble	Low	No	No	No	No	No	No	No	-9.22	2	2	1	1	3	0.17	1	1	1	5.36
M0085-5352000	Oc1cc(O)c2c(c1)oc(c(c2=O)OC1OC(C)C(C(C1O)O)O)c1cc(O)c(c(c1)O)O	C21H20O12	464.38	33	16	0.29	3	12	8	111.02	210.51	0.92	0.51	0.19	-2.32	-0.46	-0.23	-3.2	0.292	0.000629	Soluble	-4.5	0.0146	3.15e-05	Moderately soluble	-1.49	14.9	0.0321	Soluble	Low	No	No	No	No	No	No	No	-8.77	2	0	1	1	3	0.17	1	1	1	5.32
M0086-23900088	Oc1cc(O)c2c(c1)oc(c(c2=O)OC1OCC(C(C1O)O)O)c1cc(O)c(c(c1)O)O	C20H18O12	450.35	32	16	0.25	3	12	8	106.21	210.51	0.83	0.07	-0.19	-2.55	-0.57	-0.48	-2.85	0.639	0.00142	Soluble	-4.04	0.0406	9.03e-05	Moderately soluble	-1.35	20.1	0.0446	Soluble	Low	No	No	No	No	No	No	No	-9	2	0	1	1	3	0.17	1	1	1	5.09
M0118-122361330	OCC1OC(Oc2c(oc3c(c2=O)c(O)cc(c3)O)c2ccc(c(c2)O)O)C(C(C1OC1OC(CO)C(C(C1O)O)O)O)O	C27H30O17	626.52	44	16	0.44	7	17	11	142.54	289.66	0.9	-1.78	-2.71	-4.62	-2.7	-2.18	-2.41	2.44	0.00389	Soluble	-3.79	0.102	0.000163	Soluble	0.29	1220	1.95	Soluble	Low	No	No	No	No	No	No	No	-11.39	3	4	1	1	4	0.17	1	1	1	6.56
M0119-181478	COc1cc2c(cc1OC)CCN(C2Cc1ccc(cc1)Oc1cc2CC3N(C)CCc4c3c(c2cc1O)c(OC)c(c4)OC)C	C38H42N2O6	622.75	46	24	0.37	8	8	1	187.02	72.86	5.74	6.41	5.33	3.46	6.64	5.52	-7.6	1.57e-05	2.53e-08	Poorly soluble	-7.73	1.15e-05	1.85e-08	Poorly soluble	-10.62	1.51e-08	2.43e-11	Insoluble	High	No	No	No	No	No	No	No	-5.55	1	3	0	0	2	0.55	0	0	3	5.58
M0137-9920169	COc1cc(C=CC(=O)OC2CCC34C(C2(C)C)CCC2C4(C3)CCC3(C2(C)CCC3C(CCC(=C)C(C)C)C)C)ccc1O	C41H60O4	616.91	45	6	0.73	10	4	1	187.81	55.76	6.38	12.58	10.28	7.13	9.84	9.24	-11.03	5.77e-09	9.36e-12	Insoluble	-13.78	1.03e-11	1.67e-14	Insoluble	-9.47	2.07e-07	3.35e-10	Poorly soluble	Low	No	Yes	No	No	No	No	No	-1.13	2	4	0	1	2	0.17	0	2	3	7.57
M0162-12004528	Oc1cc(O)c2c(c1)oc(c(c2=O)OC1OC(C(=O)O)C(C(C1O)O)O)c1ccc(c(c1)O)O	C21H18O13	478.36	34	16	0.24	4	13	8	110.77	227.58	0.75	0.61	-0.45	-2.6	-1.04	-0.55	-3.27	0.254	0.000532	Soluble	-4.96	0.0052	1.09e-05	Moderately soluble	-1.04	43.6	0.0912	Soluble	Low	No	Yes	No	No	No	No	No	-8.78	2	1	1	1	3	0.11	1	1	1	5.26
M0176-101949535	COc1c(O)cc2c3c1oc(=O)c1c3c(oc2=O)c(c(c1)OC1OCC(C(C1O)O)O)O	C20H16O12	448.33	32	16	0.3	3	12	5	105.93	189.26	1.34	-0.31	-0.27	-1.07	0.56	0.05	-2.6	1.14	0.00253	Soluble	-3.2	0.28	0.000625	Soluble	-2.74	0.821	0.00183	Soluble	Low	No	No	No	No	No	No	No	-9.25	1	0	1	1	2	0.55	0	2	1	5.08
M0230_5281647	OCC1OC(C(C(C1O)O)O)c1c(O)cc2c(c1O)c(=O)c1c(o2)cc(c(c1)O)O	C19H18O11	422.34	30	14	0.32	2	11	8	100.7	201.28	0.71	-0.37	-1.04	-2.66	-0.68	-0.81	-2.44	1.54	0.00364	Soluble	-3.39	0.17	0.000404	Soluble	-0.97	45.2	0.107	Soluble	Low	No	No	No	No	No	No	No	-9.14	2	1	1	1	3	0.17	1	2	1	4.76
M0244-126566	OCCOC1(OC(=O)C=C2C1(C)CCC1C2(C)C(OC(=O)C)CC2C1(C)C=CC(=O)C2(C)C)c1cocc1	C30H38O8	526.62	38	5	0.63	6	8	1	138.3	112.27	3.52	3.7	4.36	2.75	4.46	3.76	-5.14	0.00384	7.29e-06	Moderately soluble	-5.75	0.00094	1.79e-06	Moderately soluble	-6.16	0.000367	6.97e-07	Poorly soluble	High	No	Yes	No	No	No	No	Yes	-6.89	1	3	0	0	0	0.55	0	1	2	6.39
M0283-44259460	OCC1OC(Oc2c(oc3c(c2=O)c(O)cc(c3)O)c2cc(O)c(c(c2)O)O)C(C(C1O)O)OC1OC(C)C(C(C1O)O)O	C27H30O17	626.52	44	16	0.44	6	17	11	143.4	289.66	1.71	-1.09	-1.98	-4.35	-2.57	-1.66	-2.91	0.769	0.00123	Soluble	-4.5	0.0197	3.14e-05	Moderately soluble	0.31	1270	2.03	Soluble	Low	No	Yes	No	No	No	No	No	-10.9	3	4	1	1	4	0.17	1	1	1	6.57
M0284-44259428	Oc1cc(O)c2c(c1)oc(c(c2=O)OC1OC(COC2OC(C)C(C(C2O)O)O)C(C(C1O)O)O)c1cc(O)c(c(c1)O)O	C27H30O17	626.52	44	16	0.44	6	17	11	143.4	289.66	0.29	-0.69	-1.98	-4.35	-2.57	-1.86	-3.16	0.431	0.000687	Soluble	-4.92	0.00757	1.21e-05	Moderately soluble	0.31	1270	2.03	Soluble	Low	No	Yes	No	No	No	No	No	-10.61	3	4	1	1	4	0.17	1	1	1	6.56
M0300-118987129	OCC1OC(OC2CCC3(C(C2(C)C)CCC2(C3CC(O)C3C2(C)CCC3C(OC2OC(COC3OC(CO)C(C(C3O)O)O)C(C(C2O)O)O)(CCC=C(C)C)C)C)C)C(C(C1O)O)OC1OC(COC(=O)CC(=O)O)C(C(C1O)O)O	C57H94O26	1195.34	83	0	0.93	20	26	15	285.73	420.66	2.45	-0.01	-2.18	-4.57	-2.42	-1.34	-5.92	0.00142	1.19e-06	Moderately soluble	-8.37	5.04e-06	4.22e-09	Poorly soluble	2.19	187000	157	Soluble	Low	No	Yes	No	No	No	No	No	-13.6	3	4	2	1	6	0.11	0	3	2	10
M0328-375143	Cc1cc2c3ccccc3n3c2c2c1OC1(C)CCC(C2C1)C3(C)C	C23H25NO	331.45	25	13	0.48	0	1	0	104.36	14.16	3.54	5.15	5.89	4.81	5.33	4.94	-5.52	0.000991	2.99e-06	Moderately soluble	-5.19	0.00213	6.42e-06	Moderately soluble	-6.84	4.76e-05	1.44e-07	Poorly soluble	High	No	Yes	No	No	No	Yes	No	-4.67	1	1	0	1	1	0.55	0	0	1	4.59
M0330-180314	Cc1cc2c3ccccc3n3c2c2c1OC1(C)CC2C(C3(C)C)CC1O	C23H25NO2	347.45	26	13	0.48	0	2	1	105.52	34.39	3.34	4.18	4.86	3.93	4.42	4.15	-5	0.00349	1.01e-05	Moderately soluble	-4.61	0.00851	2.45e-05	Moderately soluble	-6.03	0.000326	9.38e-07	Poorly soluble	High	Yes	Yes	No	No	No	Yes	No	-5.45	0	0	0	0	0	0.55	0	0	1	4.82
M0345-5488919	COc1c(O)cc2c3c1oc(=O)c1c3c(oc2=O)c(c(c1)O)OC	C16H10O8	330.25	24	16	0.12	2	8	2	84.25	119.34	1.9	1.76	1.92	0.65	2.71	1.79	-3.36	0.145	0.000439	Soluble	-3.88	0.0432	0.000131	Soluble	-4.74	0.00602	1.82e-05	Moderately soluble	High	No	No	Yes	No	No	No	No	-7.06	0	0	0	0	0	0.55	0	2	0	3.31
M0347-443652	OCC1OC(Oc2cc3c(O)cc(cc3[o+]c2c2cc(OC)c(c(c2)OC)O)O)C(C(C1O)O)O	C23H25O12	493.44	35	16	0.35	6	12	7	119.26	191.67	-0.96	-0.74	0.69	-1.82	-1.29	-0.82	-2.38	2.08	0.00421	Soluble	-2.81	0.767	0.00155	Soluble	-1.72	9.47	0.0192	Soluble	Low	No	No	No	No	No	No	No	-9.84	2	1	1	1	3	0.17	0	1	1	5.54
M0350-5281647	OCC1OC(C(C(C1O)O)O)c1c(O)cc2c(c1O)c(=O)c1c(o2)cc(c(c1)O)O	C19H18O11	422.34	30	14	0.32	2	11	8	100.7	201.28	0.71	-0.37	-1.04	-2.66	-0.68	-0.81	-2.44	1.54	0.00364	Soluble	-3.39	0.17	0.000404	Soluble	-0.97	45.2	0.107	Soluble	Low	No	No	No	No	No	No	No	-9.14	2	1	1	1	3	0.17	1	2	1	4.76
M0363-131750863	COC1OC2c3cc(O)c(cc3CCN(C2c2c1c1OCOc1cc2)C)OC	C21H23NO6	385.41	28	12	0.43	2	7	1	104.39	69.62	3.53	2.19	1.72	1.67	2.31	2.28	-3.79	0.0619	0.000161	Soluble	-3.29	0.2	0.000518	Soluble	-4.44	0.0141	3.66e-05	Moderately soluble	High	Yes	Yes	Yes	No	No	Yes	No	-7.1	0	0	0	0	0	0.55	0	0	1	4.52
M0381-22296908	COc1ccc2c(c1)CCC1C2CCC2(C1CCC2OC(=O)c1ccccc1[N+](=O)[O-])C	C26H29NO5	435.51	32	12	0.5	5	5	0	123.96	81.35	3.37	5.09	5.69	4.12	3.12	4.28	-5.69	0.00088	2.02e-06	Moderately soluble	-6.54	0.000125	2.87e-07	Poorly soluble	-6.5	0.000137	3.15e-07	Poorly soluble	High	No	Yes	No	Yes	Yes	Yes	Yes	-5.34	0	1	0	0	1	0.55	0	2	2	4.7
M0419-5281673	Oc1cc(O)c2c(c1)oc(c(c2=O)OC1OC(C)C(C(C1O)O)O)c1cc(O)c(c(c1)O)O	C21H20O12	464.38	33	16	0.29	3	12	8	111.02	210.51	0.92	0.51	0.19	-2.32	-0.46	-0.23	-3.2	0.292	0.000629	Soluble	-4.5	0.0146	3.15e-05	Moderately soluble	-1.49	14.9	0.0321	Soluble	Low	No	No	No	No	No	No	No	-8.77	2	0	1	1	3	0.17	1	1	1	5.32
M0435-44575508	Oc1ccc(cc1)C1C(O)c2cc(O)cc3c2c(c2c1c(O)cc(c2)O)c(o3)c1ccc(cc1)O	C28H20O7	468.45	35	27	0.07	2	7	6	130.67	134.52	1.88	4.47	5.15	1.99	3.91	3.48	-6	0.000469	1e-06	Moderately soluble	-7.01	4.53e-05	9.67e-08	Poorly soluble	-7.33	2.17e-05	4.63e-08	Poorly soluble	Low	No	No	No	Yes	No	No	No	-5.98	1	1	0	1	1	0.55	0	0	2	5.09
M0455-190453	Oc1cc(OC2OCC(C(C2O)O)O)cc(c1)c1oc2c(c1)cc1c(c2)OC(C(C1)O)(C)C	C24H26O9	458.46	33	15	0.42	3	9	5	116.81	141.98	2.74	1.54	1.7	-0.08	1.69	1.52	-3.79	0.0742	0.000162	Soluble	-4.13	0.0339	7.4e-05	Moderately soluble	-3.85	0.0654	0.000143	Soluble	Low	No	No	No	No	No	No	No	-8	0	0	1	1	0	0.55	0	0	1	5.4
M0457-196583	CC1=CC2c3c(O)cc(cc3OC3(C2C(C1)c1ccc(cc1O3)O)c1ccc(cc1O)O)c1oc2c(c1)ccc(c2)O	C34H26O8	562.57	42	27	0.18	2	8	5	155.79	132.75	3.38	5.98	6.99	3.21	4.81	4.88	-7.44	2.05e-05	3.64e-08	Poorly soluble	-8.54	1.61e-06	2.85e-09	Poorly soluble	-8.56	1.56e-06	2.77e-09	Poorly soluble	Low	No	No	No	No	No	No	No	-5.49	1	3	0	2	2	0.55	0	1	2	5.63
M0467-9828343	CC1C=CC=C2COC3C2(O)C(C=C(C3O)C)C(=O)OC2CC(CC=C(C1)C)OC1(C2)CCC(C(O1)C)C	C31H44O7	528.68	38	0	0.71	0	7	2	145.6	94.45	4.43	5.3	4.53	2.85	2.65	3.95	-6.46	0.000185	3.49e-07	Poorly soluble	-7.03	4.88e-05	9.24e-08	Poorly soluble	-3.44	0.191	0.000361	Soluble	High	No	Yes	No	No	No	No	No	-5.76	1	3	0	0	1	0.55	0	1	2	8.71
M0468-9959038	CCC1OC2(CCC1C)CC1CC(O2)CC=C(C)CC(C)C=CC=C2C3(C(C(=O)O1)C=C(C)C(C3OC2)O)O	C32H46O7	542.7	39	0	0.72	1	7	2	150.41	94.45	4.64	5.9	4.92	3.04	3.06	4.31	-6.86	7.56e-05	1.39e-07	Poorly soluble	-7.66	1.2e-05	2.2e-08	Poorly soluble	-3.83	0.0803	0.000148	Soluble	High	No	Yes	No	No	No	No	No	-5.42	1	3	0	0	1	0.55	0	1	2	8.83
M0469-6442491	CCCCC(C(=O)OC1C(C)C(C)OC2(C1O)OC1CC=C(C)CC(C)C=CC=C3C4(C(C(=O)OC(C2)C1)C=C(C)C(C4OC3)OC)O)C	C39H58O10	686.87	49	0	0.74	7	10	2	186.43	129.98	6.52	6.94	5.51	2.69	3.85	5.1	-8.01	6.73e-06	9.8e-09	Poorly soluble	-9.48	2.26e-07	3.29e-10	Poorly soluble	-4.62	0.0164	2.38e-05	Moderately soluble	Low	No	Yes	No	No	No	No	No	-5.56	1	3	0	0	2	0.55	0	2	2	9.96
M0474-6440579	CC1C=CC=C2COC3C2(O)C(C=C(C3O)C)C(=O)OC2CC(CC=C(C1)C)OC1(C2)CCC(C(O1)C(C)C)C	C33H48O7	556.73	40	0	0.73	1	7	2	155.22	94.45	4.5	6.26	5.17	3.23	3.29	4.49	-7.17	3.77e-05	6.77e-08	Poorly soluble	-8.03	5.19e-06	9.32e-09	Poorly soluble	-3.84	0.0797	0.000143	Soluble	High	No	Yes	No	No	No	No	No	-5.25	1	3	0	0	1	0.55	0	1	2	8.95
M0475_6440785	CC1C=CC=C2COC3C2(O)C(C=C(C3=O)C)C(=O)OC2CC(CC=C(C1)C)OC1(C2)CCC(C(O1)C)C	C31H42O7	526.66	38	0	0.68	0	7	1	144.64	91.29	3.83	6.09	4.74	2.77	3.24	4.13	-6.94	6.02e-05	1.14e-07	Poorly soluble	-7.79	8.58e-06	1.63e-08	Poorly soluble	-4.14	0.0382	7.26e-05	Moderately soluble	High	No	Yes	No	No	No	No	No	-5.19	1	3	0	0	1	0.55	0	1	2	8.57
M0476-6440784	CCC1OC2(CCC1C)CC1CC(O2)CC=C(C)CC(C)C=CC=C2C3(C(C(=O)O1)C=C(C)C(=O)C3OC2)O	C32H44O7	540.69	39	0	0.69	1	7	1	149.45	91.29	4.52	6.69	5.13	2.96	3.65	4.59	-7.34	2.47e-05	4.56e-08	Poorly soluble	-8.41	2.1e-06	3.89e-09	Poorly soluble	-4.53	0.0161	2.97e-05	Moderately soluble	High	No	Yes	No	No	No	No	No	-4.85	1	3	0	0	1	0.55	0	1	2	8.69
M0478-543326	OC1CC2C3Cc4c5C2(C(C1Nc1ccc(c2c1non2)[N+](=O)[O-])Oc5c(O)cc4)CCN3CC1CC1	C26H27N5O6	505.52	37	15	0.54	5	9	3	138.06	149.7	3.08	3.05	2.1	1.76	-0.03	1.99	-4.87	0.00689	1.36e-05	Moderately soluble	-5.86	0.000698	1.38e-06	Moderately soluble	-4.83	0.00739	1.46e-05	Moderately soluble	Low	No	No	No	No	Yes	Yes	No	-7.22	2	2	1	1	1	0.17	0	2	1	5.72
M0522-21593828	COc1cc(ccc1O)C(=O)OCC1OC(OC23CC4C3(COC(=O)c3ccccc3)C3OC2(C)CC4(O3)O)C(C(C1O)O)O	C31H34O14	630.59	45	12	0.55	11	14	5	147.41	199.9	2.89	0.28	0.22	-0.04	0.8	0.83	-3.4	0.253	0.0004	Soluble	-4.04	0.0576	9.13e-05	Moderately soluble	-3.29	0.32	0.000508	Soluble	Low	No	Yes	No	No	No	No	Yes	-9.95	2	3	2	1	3	0.17	0	1	2	6.23
M0523-5319933	Oc1ccc(c(c1)O)C12Oc3cc(cc(c3C3C2(O1)C1CC(C3=O)(C)Oc2c1ccc(c2)O)O)c1oc2c(c1)ccc(c2)O	C34H24O10	592.55	44	27	0.21	2	10	5	155.51	162.35	1.97	4.54	5.53	1.66	4.73	3.69	-6.7	0.000119	2.01e-07	Poorly soluble	-7.67	1.26e-05	2.13e-08	Poorly soluble	-8.6	1.5e-06	2.52e-09	Poorly soluble	Low	No	Yes	No	No	Yes	No	No	-6.69	1	2	1	1	2	0.55	0	1	2	6.79
N0004-442428	OCC1OC(Oc2cc(O)c3c(c2)OC(CC3=O)c2ccc(cc2)O)C(C(C1O)O)OC1OC(C)C(C(C1O)O)O	C27H32O14	580.53	41	12	0.52	6	14	8	134.91	225.06	2.38	-0.44	-1.49	-2.77	-1.64	-0.79	-2.98	0.604	0.00104	Soluble	-3.82	0.0877	0.000151	Soluble	-0.49	187	0.321	Soluble	Low	No	Yes	No	No	No	No	No	-10.15	3	4	1	1	3	0.17	0	0	1	6.16
N0007-442431	Oc1ccc(cc1)C1CC(=O)c2c(O1)cc(cc2O)OC1OC(COC2OC(C)C(C(C2O)O)O)C(C(C1O)O)O	C27H32O14	580.53	41	12	0.52	6	14	8	134.91	225.06	2.13	-0.99	-1.49	-2.77	-1.64	-0.95	-2.64	1.34	0.00231	Soluble	-3.25	0.326	0.000562	Soluble	-0.49	187	0.321	Soluble	Low	No	Yes	No	No	No	No	No	-10.54	3	4	1	1	3	0.17	0	0	1	6.15
N0040-5893	OC1C(O)C(OC1[n+]1cccc(c1)C(=O)N)COP(=O)(OP(=O)(OCC1OC(C(C1O)O)n1cnc2c1ncnc2N)O)O	C21H28N7O14P2	664.43	44	15	0.48	11	17	8	140.95	337.88	-5.23	-5.92	-3.66	-4.93	-6.43	-5.23	0.24	1160	1.75	Highly soluble	-0.5	208	0.314	Very soluble	2.02	70200	106	Soluble	Low	No	Yes	No	No	No	No	No	-14.56	3	4	2	1	5	0.11	0	2	2	6.01
N0047-12304409	CC1CCC2(OC1)OC1C(C2C)C2(C(C1)C1CCC3C(C1CC2)(C)CC(C(C3)O)O)C	C27H44O4	432.64	31	0	1	0	4	2	123.23	58.92	4.19	5.52	4.76	4.23	3.4	4.42	-6	0.000433	1e-06	Moderately soluble	-6.52	0.000132	3.04e-07	Poorly soluble	-3.69	0.0887	0.000205	Soluble	High	Yes	Yes	No	No	No	No	No	-5.02	1	1	0	0	1	0.55	0	0	2	7
N0048-12304433	CC1CCC2(OC1)OC1C(C2C)C2(C(C1)C1CCC3C(C1CC2)(C)CCC(C3)O)C	C27H44O3	416.64	30	0	1	0	3	1	122.07	38.69	4.4	6.49	5.79	5.08	4.3	5.21	-6.51	0.000128	3.08e-07	Poorly soluble	-7.1	3.32e-05	7.97e-08	Poorly soluble	-4.51	0.0129	3.1e-05	Moderately soluble	High	Yes	No	No	No	No	No	No	-4.23	1	2	0	0	1	0.55	0	0	2	6.88
N0054-114627	OCC1OC(Oc2cc(O)c3c(c2)OC(CC3=O)c2ccc(c(c2)O)O)C(C(C1O)O)OC1OC(C)C(C(C1O)O)O	C27H32O15	596.53	42	12	0.52	6	15	9	136.94	245.29	2.15	-0.8	-1.78	-3.24	-2.1	-1.15	-2.85	0.843	0.00141	Soluble	-3.87	0.0801	0.000134	Soluble	0.1	756	1.27	Soluble	Low	No	Yes	No	No	No	No	No	-10.51	3	4	1	1	3	0.17	1	1	1	6.23
N0055-442439	OCC1OC(Oc2cc3OC(CC(=O)c3c(c2)O)c2ccc(c(c2)O)OC)C(C(C1O)O)OC1OC(C)C(C(C1O)O)O	C28H34O15	610.56	43	12	0.54	7	15	8	141.41	234.29	2.29	-0.47	-1.48	-3.04	-1.55	-0.85	-3.07	0.515	0.000844	Soluble	-3.98	0.0634	0.000104	Soluble	-0.58	160	0.262	Soluble	Low	No	Yes	No	No	No	No	No	-10.36	3	4	1	1	4	0.17	0	0	1	6.36
N0056_72320	CC(=O)OC1CC(=O)OC(C2C1(C)C1CCC3(C4(C1(C(=O)C2)C)OC4C(=O)OC3c1ccoc1)C)(C)C	C28H34O9	514.56	37	5	0.71	3	9	0	128.1	121.64	3	2.57	3.37	1.8	4.13	2.97	-4.55	0.0145	2.81e-05	Moderately soluble	-4.77	0.00869	1.69e-05	Moderately soluble	-5.82	0.000788	1.53e-06	Moderately soluble	High	No	Yes	No	No	No	No	No	-7.61	1	2	0	0	0	0.55	0	2	1	6.52
N0058-14524546	CC(=CCCC(C1CCC2(C1(C)CCC13C2CCC2C3(C1)CCC(C2C)O)C)C)C	C29H48O	412.69	30	0	0.93	4	1	1	130.59	20.23	5.07	9.38	7.78	6.73	7	7.19	-8.04	3.73e-06	9.03e-09	Poorly soluble	-9.71	8.05e-08	1.95e-10	Poorly soluble	-6.28	0.000219	5.3e-07	Poorly soluble	Low	No	No	No	No	No	No	No	-2.16	1	3	0	1	2	0.55	0	1	2	6.45
N0082-102401026	OCC1OC(Oc2cc3CC(N(c3cc2O)C=Cc2cc(nc(c2)C(=O)O)C(=O)O)C(=O)O)C(C(C1O)O)O	C24H24N2O13	548.45	39	12	0.33	8	14	8	130.51	247.64	-0.19	-0.17	-1.64	-3.42	-1.96	-1.48	-2.83	0.806	0.00147	Soluble	-4.58	0.0146	2.66e-05	Moderately soluble	0.58	2080	3.78	Soluble	Low	No	No	No	No	No	No	No	-9.77	3	3	1	1	3	0.11	0	0	2	5.37
N0086-125896	CC(=CCc1c(O)c(O)c(c2c1OC(CC2=O)c1ccc(cc1)O)OC1OC(COC2OC(C)C(C(C2O)O)O)C(C(C1O)O)O)C	C32H40O15	664.65	47	12	0.53	8	15	9	160.66	245.29	1.68	-0.04	-0.28	-2.35	-0.26	-0.25	-3.6	0.168	0.000253	Soluble	-4.66	0.0145	2.18e-05	Moderately soluble	-1.07	56.3	0.0847	Soluble	Low	No	Yes	No	No	No	No	No	-10.38	3	3	1	1	4	0.17	1	2	2	6.89
N0097-10820113	OCC1OC(OC2CCC3(C(C2)CCC2C3CCC3(C2CC2C3C(C)C3(O2)CCC(CO3)C)C)C)C(C(C1OC1OC(CO)C(C(C1OC1OCC(C(C1O)O)O)OC1OCC(C(C1O)O)O)O)O)OC1OC(C)C(C(C1O)O)O	C55H90O25	1151.29	80	0	1	12	25	13	270.89	373.75	5.16	-1.4	-2.78	-4.63	-4.75	-1.68	-5.3	0.00572	4.97e-06	Moderately soluble	-5.95	0.0013	1.13e-06	Moderately soluble	3.28	2210000	1920	Soluble	Low	No	Yes	No	No	No	No	No	-14.32	3	4	2	1	5	0.17	0	1	2	10
N0098-21573751	CC1CCC2(N(C1)C)OC1C(C2C)C2(C(C1)C1CC=C3C(C1CC2)(C)CCC(C3)O)C	C28H45NO2	427.66	31	0	0.93	0	3	1	132.13	32.7	4.4	5.86	5.25	5.14	3.92	4.91	-6.18	0.00028	6.56e-07	Poorly soluble	-6.32	0.000205	4.8e-07	Poorly soluble	-4.46	0.0147	3.44e-05	Moderately soluble	High	Yes	No	No	No	No	No	No	-4.75	1	2	0	0	1	0.55	0	1	2	6.69
N0103-49863985	CC(=O)OC1CC2C(C)(C)C(=O)C=CC2(C2C1(C)C13OC1C(=O)C(C3(CC2)C)c1ccoc1)C	C28H34O6	466.57	34	5	0.68	3	6	0	124.96	86.11	3.17	4.24	4.63	2.54	4.84	3.89	-5.31	0.00226	4.84e-06	Moderately soluble	-5.76	0.000812	1.74e-06	Moderately soluble	-6.03	0.000435	9.33e-07	Poorly soluble	High	No	Yes	No	No	No	No	No	-6.14	0	0	0	0	0	0.55	0	1	2	6.34
N0105-51666248	OCC1OC(Oc2ccc3c(c2)OC(CC3=O)c2ccc(cc2)O)C(C(C1O)O)O	C21H22O9	418.39	30	12	0.38	4	9	5	101.67	145.91	1.95	0.46	-0.05	-0.92	0.36	0.36	-2.76	0.734	0.00175	Soluble	-3.09	0.338	0.000808	Soluble	-2.29	2.12	0.00507	Soluble	Low	No	Yes	No	No	No	No	No	-8.53	0	0	1	1	0	0.55	0	0	1	4.93
N0108-21599925	OCC1OC(OC2CC3(C)C(C4(C2C(C)(C)C(O)CC4)C)CC(C2C3(C)CCC2C(CCC=C(C)C)(O)C)O)C(C(C1O)O)OC1OCC(C(C1O)O)O	C41H70O13	770.99	54	0	0.95	9	13	9	199.84	218.99	3.3	2.73	1.76	0.01	1.3	1.82	-5.75	0.00138	1.79e-06	Moderately soluble	-6.98	8.02e-05	1.04e-07	Poorly soluble	-1.32	36.6	0.0475	Soluble	Low	No	Yes	No	No	No	No	No	-9.06	3	3	1	1	4	0.17	0	2	2	9.04
N0116-5481663	COc1cc(ccc1O)c1oc2cc(O)cc(c2c(=O)c1OC1OC(COC2OC(C)C(C(C2O)O)O)C(C(C1O)O)O)O	C28H32O16	624.54	44	16	0.46	7	16	9	145.85	258.43	2.62	-0.01	-1.38	-3.69	-1.55	-0.8	-3.51	0.192	0.000307	Soluble	-4.97	0.00673	1.08e-05	Moderately soluble	-0.97	66.6	0.107	Soluble	Low	No	Yes	No	No	No	No	No	-10.12	3	4	1	1	4	0.17	0	0	1	6.64
N0118-86280366	OC(=O)C1OC(Oc2cc3OC(CC(=O)c3c(c2)O)c2ccc(cc2)O)C(C(C1O)O)O	C21H20O11	448.38	32	12	0.33	4	11	6	104.3	183.21	1.81	0.9	-0.25	-1.45	-0.56	0.09	-3.2	0.283	0.00063	Soluble	-4.33	0.0208	4.65e-05	Moderately soluble	-1.24	26	0.0581	Soluble	Low	No	Yes	No	No	No	No	No	-8.4	2	0	1	1	3	0.11	0	0	1	4.97
N0124-97679	C1Oc2c(O1)cc1c(c2)ccc2c1ncc1c2ccc2c1OCO2	C19H11NO4	317.29	24	18	0.11	0	5	0	88.88	49.81	3.13	4.32	4	2.49	4.17	3.62	-5.08	0.00262	8.24e-06	Moderately soluble	-5.08	0.00264	8.32e-06	Moderately soluble	-6.54	9.19e-05	2.9e-07	Poorly soluble	High	Yes	Yes	Yes	Yes	Yes	No	Yes	-5.17	0	0	0	0	0	0.55	0	1	1	2.47
N0126-442330	COc1c(OC)ccc2c1C(=O)OC2C1N(C)CCc2c1c(O)c1c(c2)OCO1	C21H21NO7	399.39	29	12	0.38	3	8	1	105.41	86.69	2.95	2.38	1.55	1.48	2.66	2.2	-3.92	0.0476	0.000119	Soluble	-3.84	0.0575	0.000144	Soluble	-4.54	0.0114	2.86e-05	Moderately soluble	High	No	No	No	No	Yes	Yes	Yes	-7.05	0	0	0	0	0	0.55	1	0	1	4.18
N0134-442431	Oc1ccc(cc1)C1CC(=O)c2c(O1)cc(cc2O)OC1OC(COC2OC(C)C(C(C2O)O)O)C(C(C1O)O)O	C27H32O14	580.53	41	12	0.52	6	14	8	134.91	225.06	2.13	-0.99	-1.49	-2.77	-1.64	-0.95	-2.64	1.34	0.00231	Soluble	-3.25	0.326	0.000562	Soluble	-0.49	187	0.321	Soluble	Low	No	Yes	No	No	No	No	No	-10.54	3	4	1	1	3	0.17	0	0	1	6.15
N0157-90473944	CC1CCC2(OC1)OC1(C(C2C)C2(C(C1)C1CCC3C(C1CC2=O)(C)CCC(C3)O)C)C	C28H44O4	444.65	32	0	0.96	0	4	1	127.11	55.76	4.22	5.01	5.36	4.28	4.5	4.68	-5.75	0.000785	1.77e-06	Moderately soluble	-5.92	0.000533	1.2e-06	Moderately soluble	-4.98	0.00469	1.05e-05	Moderately soluble	High	Yes	Yes	No	No	No	No	No	-5.46	1	1	0	0	1	0.55	0	0	2	6.82
N0160-12304433	CC1CCC2(OC1)OC1C(C2C)C2(C(C1)C1CCC3C(C1CC2)(C)CCC(C3)O)C	C27H44O3	416.64	30	0	1	0	3	1	122.07	38.69	4.4	6.49	5.79	5.08	4.3	5.21	-6.51	0.000128	3.08e-07	Poorly soluble	-7.1	3.32e-05	7.97e-08	Poorly soluble	-4.51	0.0129	3.1e-05	Moderately soluble	High	Yes	No	No	No	No	No	No	-4.23	1	2	0	0	1	0.55	0	0	2	6.88
O0001-442813	OCC1OC(Oc2ccc3c(c2)occ(c3=O)c2ccc(cc2)OC)C(C(C1O)O)O	C22H22O9	430.4	31	16	0.32	5	9	4	108.56	138.82	2.77	0.99	0.65	-0.89	1.36	0.98	-3.18	0.282	0.000654	Soluble	-3.49	0.138	0.000321	Soluble	-3.97	0.0459	0.000107	Soluble	High	No	Yes	No	No	No	No	Yes	-8.22	0	0	0	1	0	0.55	0	0	1	5.12
O0045-442333	COc1cc2CCN(C3c2cc1Oc1c2c(CCN(C2Cc2ccc(Oc4cc(C3)ccc4O)cc2)C)cc(c1OC)OC)C	C37H40N2O6	608.72	45	24	0.35	3	8	1	181.6	72.86	4.75	6.34	5.45	3.55	5.5	5.12	-7.8	9.54e-06	1.57e-08	Poorly soluble	-7.66	1.33e-05	2.19e-08	Poorly soluble	-10.12	4.61e-08	7.57e-11	Insoluble	High	No	No	No	No	No	No	No	-5.51	1	3	0	0	2	0.55	0	0	2	6.89
O0049-5281675	OCC1OC(C(C(C1O)O)O)c1c(O)cc(c2c1oc(cc2=O)c1ccc(c(c1)O)O)O	C21H20O11	448.38	32	16	0.29	3	11	8	108.63	201.28	1.27	-0.15	-0.53	-2.51	-0.14	-0.41	-2.7	0.9	0.00201	Soluble	-3.62	0.107	0.000239	Soluble	-1.79	7.32	0.0163	Soluble	Low	No	No	No	No	No	No	No	-9.14	2	1	1	1	3	0.17	1	1	1	5.17
O0088-44257967	OCC1OC(C(C(C1O)O)OC(=O)c1cc(O)c(c(c1)O)O)c1c(O)cc(c2c1oc(cc2=O)c1ccc(c(c1)O)O)O	C28H24O15	600.48	43	22	0.21	6	15	10	144.34	268.04	1.36	1.02	0.45	-2.71	-0.03	0.02	-4.19	0.0389	6.48e-05	Moderately soluble	-6.24	0.000347	5.77e-07	Poorly soluble	-2.66	1.3	0.00217	Soluble	Low	No	No	No	No	No	No	No	-9.24	3	2	1	1	4	0.17	1	1	1	5.78
O0119-6440594	OCC1OC(C(C(C1O)O)O)c1c(O)c(Oc2ccc(cc2)C2CC(=O)c3c(O2)cc(cc3O)O)c(c(c1O)C(=O)C=Cc1ccc(cc1)O)O	C36H32O15	704.63	51	24	0.22	8	15	10	176.58	264.13	2.65	2.71	2.07	-1.86	1.7	1.45	-5.74	0.00129	1.84e-06	Moderately soluble	-7.91	8.67e-06	1.23e-08	Poorly soluble	-4.14	0.0513	7.28e-05	Moderately soluble	Low	No	No	No	No	No	No	No	-8.67	3	3	1	1	4	0.17	0	1	2	6.39
O0129-5462306	COC1=CC=C2C34C1Oc1c4c(CC2N(CC3)C)ccc1O	C18H19NO3	297.35	22	6	0.44	1	4	1	86.53	41.93	2.99	1.87	1.74	1.89	2.24	2.15	-3	0.299	0.00101	Soluble	-2.37	1.26	0.00424	Soluble	-3.2	0.189	0.000637	Soluble	High	Yes	Yes	Yes	No	No	Yes	No	-6.79	0	0	0	0	0	0.55	0	0	0	4.88
P0006-44256848	COc1cc(ccc1O)c1[o+]c2cc(O)cc(c2cc1OC1OC(COC(=O)CC(=O)O)C(C(C1O)O)O)O	C25H25O14	549.46	39	16	0.32	9	14	7	129.08	225.81	-2.03	-0.99	0.71	-1.68	-1.51	-1.1	-2.33	2.56	0.00465	Soluble	-3.27	0.298	0.000542	Soluble	-1.57	14.9	0.0272	Soluble	Low	No	No	No	No	No	No	No	-10.35	3	1	1	1	3	0.17	0	2	2	5.68
P0014-443648	OCC1OC(Oc2cc3c(O)cc(cc3[o+]c2c2ccc(cc2)O)O)C(C(C1O)O)O	C21H21O10	433.39	31	16	0.29	4	10	7	106.27	173.21	-3.29	-0.68	0.68	-1.27	-1.44	-1.2	-2.22	2.63	0.00607	Soluble	-2.48	1.43	0.00329	Soluble	-1.52	13	0.0299	Soluble	Low	No	No	No	No	No	No	No	-9.43	1	0	1	1	2	0.55	0	1	1	5.23
P0016-5478940	COC(=O)C1C2CC3C45C1(CC(O4)N3CC2=CC)c1ccccc1N5	C20H22N2O3	338.4	25	6	0.55	2	4	1	99.39	50.8	2.97	2.06	1.29	2.88	2	2.24	-3.28	0.177	0.000523	Soluble	-2.76	0.594	0.00176	Soluble	-3.8	0.0539	0.000159	Soluble	High	Yes	No	No	Yes	No	Yes	No	-6.9	0	0	0	0	0	0.55	0	1	0	6.04
P0018-44258781	OCC1OC(Oc2cc3oc(c4ccc(cc4)O)c(c(=O)c3c(c2CCC(O)(C)C)O)O)C(C(C1O)O)O	C26H30O12	534.51	38	16	0.42	7	12	8	133.53	210.51	2.53	1.27	0.46	-1.8	1.09	0.71	-3.8	0.084	0.000157	Soluble	-5.29	0.00274	5.13e-06	Moderately soluble	-3.06	0.461	0.000863	Soluble	Low	No	Yes	No	No	No	No	No	-8.66	3	2	1	1	3	0.17	0	0	1	5.86
P0020-21637585	OC1COC(=O)c2cc(O)c(c(c2c2c(C(=O)OC1C(C(C(=O)O)OC(=O)c1cc(O)c(c(c1)O)O)OC(=O)c1cc(O)c(c(c1)O)O)cc(O)c(c2O)O)O)O	C34H26O23	802.56	57	24	0.15	9	23	14	180.36	405.49	1	1.01	0.41	-2.97	-1.74	-0.46	-5.17	0.00543	6.77e-06	Moderately soluble	-9.11	6.16e-07	7.68e-10	Poorly soluble	-0.91	99.4	0.124	Soluble	Low	No	Yes	No	No	No	No	No	-10.48	3	3	1	1	4	0.11	1	2	2	6.34
P0031-1715306	COc1ccc2c(c1)OCC1C2Oc2c1cc1c(c2)OCO1	C17H14O5	298.29	22	12	0.29	1	5	0	77.21	46.15	3.18	2.94	2.71	1.96	3.11	2.78	-3.88	0.0394	0.000132	Soluble	-3.57	0.0801	0.000268	Soluble	-4.63	0.00702	2.36e-05	Moderately soluble	High	Yes	Yes	Yes	Yes	No	Yes	Yes	-6.03	0	0	0	0	0	0.55	0	0	0	3.8
P0034-10639	COc1cc(O)c2c(c1)C(=O)c1c(C2=O)c(O)cc(c1)C	C16H12O5	284.26	21	12	0.12	1	5	2	75.25	83.83	2.49	3.04	2.19	0.61	3.07	2.28	-3.87	0.038	0.000134	Soluble	-4.47	0.00972	3.42e-05	Moderately soluble	-4.6	0.00707	2.49e-05	Moderately soluble	High	No	No	Yes	No	Yes	No	Yes	-5.88	0	0	0	0	0	0.55	1	0	0	2.69
P0035-9872976	Oc1cc(O)c2c(c1)OC1(C(C2c2c(O1)cc(c1c2OC(C(C1)O)c1ccc(c(c1)O)O)O)O)c1ccc(c(c1)O)O	C30H24O12	576.5	42	24	0.2	2	12	9	144.14	209.76	1.8	2.39	2.36	0.14	1.36	1.61	-5.21	0.00355	6.15e-06	Moderately soluble	-6.44	0.000211	3.66e-07	Poorly soluble	-4.44	0.0207	3.6e-05	Moderately soluble	Low	No	No	No	No	Yes	No	Yes	-8.12	3	2	1	1	3	0.17	1	1	1	5.85
P0037-122738	Oc1cc(O)c2c(c1)OC(C(C2c1c(O)cc(c2c1OC(C(C2)O)c1ccc(c(c1)O)O)O)O)c1ccc(c(c1)O)O	C30H26O12	578.52	42	24	0.2	3	12	10	146.71	220.76	2.05	2.37	2.35	-0.26	1.14	1.53	-5.14	0.00415	7.17e-06	Moderately soluble	-6.65	0.000131	2.26e-07	Poorly soluble	-3.91	0.0705	0.000122	Soluble	Low	No	No	No	No	No	No	Yes	-8.15	3	2	1	1	3	0.17	1	1	1	5.32
P0044-14035447	OCC(C(C1OC(=O)c2cc(O)c(c(c2c2c3C(=O)OC1C(O)c3c(O)c(c2O)O)O)O)O)OC(=O)c1cc(O)c(c(c1)O)O	C27H22O18	634.45	45	18	0.22	6	18	12	142.09	321.66	-0.4	-0.8	-0.93	-2.83	-1.45	-1.28	-3.17	0.429	0.000677	Soluble	-5.48	0.00212	3.34e-06	Moderately soluble	-0.32	302	0.475	Soluble	Low	No	Yes	No	No	No	No	No	-10.74	3	3	1	1	4	0.17	1	2	1	6.52
P0046-5320800	O=C(c1cc(O)c(c(c1)O)O)OC1OC2COC(=O)c3cc(O)c(c(c3c3c(C(=O)OC(C1OC(=O)c1cc(O)c(c(c1)O)O)C2OC(=O)c1cc(O)c(c(c1)O)O)cc(O)c(c3O)O)O)O	C41H30O26	938.66	67	30	0.15	9	26	15	213.27	444.18	-0.02	2.4	1.67	-2.83	-1.89	-0.13	-6.91	0.000116	1.23e-07	Poorly soluble	-11.37	4.01e-09	4.27e-12	Insoluble	-2.14	6.77	0.00721	Soluble	Low	No	Yes	No	No	No	No	No	-10.32	3	3	1	1	4	0.17	1	2	2	7.89
P0047-21637585	OC1COC(=O)c2cc(O)c(c(c2c2c(C(=O)OC1C(C(C(=O)O)OC(=O)c1cc(O)c(c(c1)O)O)OC(=O)c1cc(O)c(c(c1)O)O)cc(O)c(c2O)O)O)O	C34H26O23	802.56	57	24	0.15	9	23	14	180.36	405.49	1	1.01	0.41	-2.97	-1.74	-0.46	-5.17	0.00543	6.77e-06	Moderately soluble	-9.11	6.16e-07	7.68e-10	Poorly soluble	-0.91	99.4	0.124	Soluble	Low	No	Yes	No	No	No	No	No	-10.48	3	3	1	1	4	0.11	1	2	2	6.34
P0049-16129720	OC1COC(=O)c2cc(O)c(c(c2c2c(O)c(O)c3c4c2c(=O)oc2c(c(c(c5c(C(=O)OC1C1OC(=O)c6cc(O)c(c(c6c6c7C(=O)OC1C(O)c7c(O)c(c6O)O)O)O)cc(O)c(c5O)O)c(c(=O)o3)c42)O)O)O)O	C48H28O30	1084.72	78	40	0.12	1	30	18	251.09	529.76	0.32	0.88	1.32	-3.7	-0.89	-0.41	-7.43	4e-05	3.69e-08	Poorly soluble	-11.59	2.79e-09	2.57e-12	Insoluble	-4.42	0.0417	3.85e-05	Moderately soluble	Low	No	Yes	No	No	No	No	No	-12.29	3	3	1	1	5	0.17	1	4	1	8.68
P0051-5388496	OC1OC2COC(=O)c3cc(O)c(c(c3c3c(O)c(O)c4c5c3c(=O)oc3c(c(c(c6c(C(=O)OC2C(C1O)O)cc(O)c(c6O)O)c(c(=O)o4)c53)O)O)O)O	C34H22O22	782.53	56	28	0.18	0	22	13	180.45	385.24	-0.07	-0.29	0.02	-2.83	-1.23	-0.88	-4.88	0.0103	1.32e-05	Moderately soluble	-7.34	3.57e-05	4.57e-08	Poorly soluble	-2.71	1.51	0.00193	Soluble	Low	No	Yes	No	No	No	No	No	-11.28	3	3	1	1	5	0.17	1	4	1	6.74
P0052-16129869	OC1OC2COC(=O)c3cc(O)c(c(c3c3c(O)c(O)c4c5c3c(=O)oc3c(c(c(c6c(C(=O)OC2C2C1OC(=O)c1cc(O)c(c(c1c1c(C(=O)O2)cc(c(c1O)O)O)O)O)cc(O)c(c6O)O)c(c(=O)o4)c53)O)O)O)O	C48H28O30	1084.72	78	40	0.12	0	30	17	250.86	518.76	0.77	1.75	1.96	-3.29	-1.1	0.02	-8.05	9.73e-06	8.97e-09	Poorly soluble	-12.26	5.95e-10	5.48e-13	Insoluble	-4.73	0.0202	1.86e-05	Moderately soluble	Low	No	Yes	No	No	No	No	No	-11.67	3	3	1	1	5	0.17	1	4	1	8.18
P0064-441772	OCC1OC(Oc2cc(O)cc3c2cc(OC2OC(CO)C(C(C2O)O)O)c([o+]3)c2ccc(cc2)O)C(C(C1O)O)O	C27H31O15	595.53	42	16	0.44	7	15	10	138.39	252.36	-4.35	-1.31	-1.85	-3.35	-3.56	-2.88	-2.53	1.77	0.00297	Soluble	-3.49	0.192	0.000323	Soluble	0.27	1100	1.85	Soluble	Low	No	No	No	No	No	No	No	-10.86	3	4	1	1	3	0.17	0	1	1	6.52
P0067-147299	Oc1cc(O)c2c(c1)OC(C(C2c1c(O)cc(c2c1OC(C(C2)O)c1ccc(c(c1)O)O)O)O)c1ccc(c(c1)O)O	C30H26O12	578.52	42	24	0.2	3	12	10	146.71	220.76	2.05	2.37	2.35	-0.26	1.14	1.53	-5.14	0.00415	7.17e-06	Moderately soluble	-6.65	0.000131	2.26e-07	Poorly soluble	-3.91	0.0705	0.000122	Soluble	Low	No	No	No	No	No	No	Yes	-8.15	3	2	1	1	3	0.17	1	1	1	5.32
P0070-91810651	COc1cc(ccc1O)c1[o+]c2cc(O)cc(c2cc1OC1OCC(C(C1O)O)O)O.[Cl-]	C21H21ClO10	468.84	32	16	0.29	4	10	6	112.65	162.21	-4.32	0.16	-1.67	-0.78	-0.88	-1.5	-2.95	0.522	0.00111	Soluble	-3.12	0.353	0.000752	Soluble	-2.05	4.15	0.00885	Soluble	Low	No	No	No	No	No	No	No	-9.05	1	1	1	1	2	0.55	0	1	1	5.14
P0071-91810512	OCC1OC(Oc2cc3c(O)cc(cc3[o+]c2c2ccc(c(c2)OC)O)O)C(C(C1O)O)O.[Cl-]	C22H23ClO11	498.86	34	16	0.32	5	11	7	118.62	182.44	-5.54	0.09	-2.31	-1.33	-1.37	-2.09	-3.01	0.49	0.000982	Soluble	-3.48	0.167	0.000334	Soluble	-1.62	11.9	0.0239	Soluble	Low	No	No	No	No	No	No	No	-9.28	2	2	1	1	3	0.17	0	1	1	5.41
P0072-14311152	OCC1OC(Oc2cc3c(O)cc(cc3[o+]c2c2ccc(c(c2)OC)O)O)C(C(C1O)O)O.[Cl-]	C22H23ClO11	498.86	34	16	0.32	5	11	7	118.62	182.44	-5.54	0.09	-2.31	-1.33	-1.37	-2.09	-3.01	0.49	0.000982	Soluble	-3.48	0.167	0.000334	Soluble	-1.62	11.9	0.0239	Soluble	Low	No	No	No	No	No	No	No	-9.28	2	2	1	1	3	0.17	0	1	1	5.41
P0073-14311149	OCC1OC(Oc2cc3c(O)cc(cc3[o+]c2c2cc(O)c(c(c2)OC)O)O)C(C(C1O)O)O	C22H23O12	479.41	34	16	0.32	5	12	8	114.79	202.67	-2.26	-1.06	0.39	-2.03	-1.84	-1.36	-2.16	3.3	0.00687	Soluble	-2.71	0.941	0.00196	Soluble	-1.03	44.7	0.0933	Soluble	Low	No	No	No	No	No	No	No	-9.98	2	0	1	1	3	0.17	1	2	1	5.42
P0087-146798	Oc1cc(O)c2c(c1)OC(C(C2c1c(O)cc(c2c1OC(C(C2)O)c1ccc(c(c1)O)O)O)O)c1ccc(c(c1)O)O	C30H26O12	578.52	42	24	0.2	3	12	10	146.71	220.76	2.05	2.37	2.35	-0.26	1.14	1.53	-5.14	0.00415	7.17e-06	Moderately soluble	-6.65	0.000131	2.26e-07	Poorly soluble	-3.91	0.0705	0.000122	Soluble	Low	No	No	No	No	No	No	Yes	-8.15	3	2	1	1	3	0.17	1	1	1	5.32
P0088-92794	OCC1OC(Oc2cc3OC(CC(=O)c3c(c2)O)c2ccc(cc2)O)C(C(C1O)O)O	C21H22O10	434.39	31	12	0.38	4	10	6	103.69	166.14	2.38	0.65	-0.34	-1.42	-0.11	0.23	-2.97	0.471	0.00108	Soluble	-3.71	0.0838	0.000193	Soluble	-1.71	8.55	0.0197	Soluble	Low	No	Yes	No	No	No	No	No	-8.49	1	0	1	1	2	0.55	0	0	1	4.98
P0105-129710745	OCC1OC(Oc2cc(O)c3c(c2)oc(c(c3=O)c2ccc(cc2)O)CC=C(C)C)C(C(C1O)O)O	C26H28O10	500.49	36	16	0.35	6	10	6	129.83	170.05	2.62	2.8	1.56	-0.63	2.14	1.7	-4.64	0.0115	2.29e-05	Moderately soluble	-6.03	0.000469	9.38e-07	Poorly soluble	-3.89	0.0645	0.000129	Soluble	Low	No	Yes	No	No	No	No	No	-7.37	2	1	1	1	2	0.17	0	1	1	5.73
P0109-7460	CC1=CCC(C=C1)C(C)C	C10H16	136.23	10	0	0.6	1	0	0	47.12	0	2.64	3.21	3.16	3.27	2.55	2.97	-2.64	0.311	0.00229	Soluble	-2.88	0.179	0.00131	Soluble	-1.78	2.27	0.0167	Soluble	Low	Yes	No	No	No	No	No	No	-4.85	0	1	0	0	2	0.55	0	0	1	4.15
P0120-193239	COc1cc2c(cc1OC)CCN(C2Cc1ccc(cc1)Oc1cc2CC3N(C)CCc4c3c(c2cc1O)c(O)c(c4)OC)C	C37H40N2O6	608.72	45	24	0.35	7	8	2	182.55	83.86	5.57	6.08	5.03	3.28	6.08	5.21	-7.38	2.55e-05	4.2e-08	Poorly soluble	-7.62	1.46e-05	2.39e-08	Poorly soluble	-9.93	7.14e-08	1.17e-10	Poorly soluble	High	No	No	No	No	No	No	No	-5.7	1	3	0	0	2	0.55	0	0	2	5.44
P0125-9872976	Oc1cc(O)c2c(c1)OC1(C(C2c2c(O1)cc(c1c2OC(C(C1)O)c1ccc(c(c1)O)O)O)O)c1ccc(c(c1)O)O	C30H24O12	576.5	42	24	0.2	2	12	9	144.14	209.76	1.8	2.39	2.36	0.14	1.36	1.61	-5.21	0.00355	6.15e-06	Moderately soluble	-6.44	0.000211	3.66e-07	Poorly soluble	-4.44	0.0207	3.6e-05	Moderately soluble	Low	No	No	No	No	Yes	No	Yes	-8.12	3	2	1	1	3	0.17	1	1	1	5.85
P0126-124025	Oc1cc(O)c2c(c1)OC1(C(C2c2c(O1)cc(c1c2OC(C(C1)O)c1ccc(c(c1)O)O)O)O)c1ccc(c(c1)O)O	C30H24O12	576.5	42	24	0.2	2	12	9	144.14	209.76	1.8	2.39	2.36	0.14	1.36	1.61	-5.21	0.00355	6.15e-06	Moderately soluble	-6.44	0.000211	3.66e-07	Poorly soluble	-4.44	0.0207	3.6e-05	Moderately soluble	Low	No	No	No	No	Yes	No	Yes	-8.12	3	2	1	1	3	0.17	1	1	1	5.85
P0137-441774	COc1cc(cc(c1O)O)c1[o+]c2cc(O)cc(c2cc1O)O	C16H13O7	317.27	23	16	0.06	2	7	5	82.66	123.52	-1.72	0.74	2.92	0.03	0.27	0.45	-2.66	0.7	0.00221	Soluble	-2.91	0.388	0.00122	Soluble	-2.77	0.539	0.0017	Soluble	High	No	Yes	Yes	No	No	No	No	-7.71	0	0	0	0	0	0.55	1	2	0	3.23
P0172_5281806	CC(=CCc1cc2c(cc1O)oc(=O)c1c2oc2c1ccc(c2)O)C	C20H16O5	336.34	25	17	0.15	2	5	2	97.53	83.81	3.15	4.69	4.61	2.88	4.56	3.98	-5.25	0.00189	5.61e-06	Moderately soluble	-6.18	0.000223	6.64e-07	Poorly soluble	-6.26	0.000183	5.43e-07	Poorly soluble	High	No	No	Yes	Yes	Yes	No	No	-5.02	0	0	0	0	0	0.55	0	2	1	3.4
P0175_10980538	Oc1ccc2c(c1)oc1c2c(=O)oc2c1ccc1c2C=CC(O1)(C)C	C20H14O5	334.32	25	17	0.15	0	5	1	95.91	72.81	3.12	4.04	4.47	2.88	4.25	3.75	-4.96	0.00366	1.09e-05	Moderately soluble	-5.27	0.00179	5.34e-06	Moderately soluble	-6.44	0.000122	3.65e-07	Poorly soluble	High	Yes	No	Yes	Yes	Yes	No	No	-5.47	0	0	0	0	0	0.55	0	1	1	3.79
P0196-101056997	OC(=O)CC(=O)OCC1OC(Oc2cc3CC([N+](=CC=C4CC(NC(=C4)C(=O)O)C(=O)O)c3cc2O)C(=O)O)C(C(C1O)O)O	C27H29N2O16	637.52	45	6	0.41	11	16	9	152.41	289.92	-3.47	-1.79	-3.1	-4.82	-3.25	-3.29	-2.04	5.85	0.00917	Soluble	-3.78	0.105	0.000165	Soluble	1.14	8740	13.7	Soluble	Low	No	No	No	No	No	No	No	-11.46	3	4	2	1	4	0.11	0	2	2	6.3
P0201-442688	OC1OC2COC(=O)c3cc(O)c(c(c3c3c(C(=O)OC2C2C1OC(=O)c1cc(O)c(c(c1c1c(C(=O)O2)cc(c(c1O)O)O)O)O)cc(O)c(c3O)O)O)O	C34H24O22	784.54	56	24	0.18	0	22	13	176.55	377.42	1.14	0.94	0.67	-2.6	-2.1	-0.39	-5.61	0.00191	2.44e-06	Moderately soluble	-8.45	2.77e-06	3.53e-09	Poorly soluble	-1.78	13.1	0.0167	Soluble	Low	No	Yes	No	No	No	No	No	-10.42	3	3	1	1	4	0.17	1	2	1	6.68
P0206-10099785	OCC1OC(OC(=O)C2CC(O)C3(C(C2)OC2(C3=O)OCC(C(C2)OC(=O)c2ccccc2)C)O)C(C(C1O)O)O	C27H34O14	582.55	41	6	0.67	7	14	6	132.39	218.74	2.59	-1.09	-2.22	-1.87	-1.43	-0.8	-2.41	2.26	0.00388	Soluble	-3.01	0.565	0.000969	Soluble	-0.34	268	0.46	Soluble	Low	No	Yes	No	No	No	No	No	-10.63	3	4	1	1	3	0.17	0	1	1	6.57
P0207-10417587	OCC1OC(OC(=O)C2CC(O)C3(C(C2)OC2(C3=O)OCC(C(C2)OC(=O)c2ccccc2)C)O)C(C(C1O)O)OC1OC(CO)C(C(C1O)O)O	C33H44O19	744.69	52	6	0.73	10	19	9	164.77	297.89	-0.4	-2.68	-4.4	-3.95	-3.52	-2.99	-2.19	4.76	0.0064	Soluble	-3.03	0.702	0.000942	Soluble	1.5	23500	31.6	Soluble	Low	No	No	No	No	No	No	No	-12.75	3	4	1	1	5	0.17	0	1	2	7.67
P0208-10795738	OCC1OC(OC(=O)C2CC(O)C3(C(C2)OC2(C3=O)OCC(C(C2)OC(=O)c2ccccc2)C)O)C(C(C1O)O)OC1OC(CO)C(C(C1OC1OCC(C(C1O)O)O)O)O	C38H52O23	876.81	61	6	0.76	12	23	11	191.18	356.81	2.69	-4.21	-5.93	-5.5	-5.15	-3.62	-1.9	10.9	0.0125	Very soluble	-2.68	1.85	0.00211	Soluble	2.92	724000	826	Soluble	Low	No	Yes	No	No	No	No	No	-14.64	3	4	2	1	5	0.17	0	1	2	8.54
P0210-11135859	OCC1OC(OC(=O)c2cc(O)c(c(c2)O)O)C2C(C1OC(=O)c1cc(O)c(c3c1c1c(C(=O)O2)cc(c(c1o3)O)O)O)O	C27H20O17	616.44	44	19	0.22	4	17	9	139.65	283.34	1.42	0.89	0.52	-1.8	-0.94	0.02	-4.28	0.0325	5.27e-05	Moderately soluble	-6.42	0.000232	3.76e-07	Poorly soluble	-1.86	8.49	0.0138	Soluble	Low	No	Yes	No	No	No	No	No	-9.43	3	2	1	1	4	0.17	1	2	1	6.64
P0211-10941235	OCC1OC(OC(=O)c2cc(O)c(c(c2)O)O)C2C(C1OC(=O)c1cc(O)c(c(c1c1c(C(=O)O2)cc(c(c1O)O)O)O)O)O	C27H22O18	634.45	45	18	0.22	4	18	11	141.85	310.66	0.84	0.07	-0.3	-2.42	-1.97	-0.75	-3.85	0.0897	0.000141	Soluble	-6.15	0.000452	7.12e-07	Poorly soluble	-0.64	146	0.23	Soluble	Low	No	Yes	No	No	No	No	No	-10.12	3	2	1	1	4	0.17	1	2	1	6.66
P0212-11094243	OC(=O)CC1C(=O)OC2C3COC(=O)c4cc(O)c(c(c4c4c(C(=O)OC2C(OC(=O)c2c5C1C(O)(Oc5c(c(c2)O)O)C(=O)O)C(O3)OC(=O)c1cc(O)c(c(c1)O)O)cc(O)c(c4O)O)O)O	C41H30O28	970.66	69	24	0.24	6	28	14	211.67	467.32	0.64	0.06	-0.12	-2.92	-3.01	-1.07	-5.76	0.0017	1.75e-06	Moderately soluble	-9.43	3.63e-07	3.74e-10	Poorly soluble	-0.97	103	0.106	Soluble	Low	No	Yes	No	No	No	No	No	-12.18	3	3	1	1	5	0.11	1	2	1	8.04
P0213-101151867	OCC1OC(OC(=O)c2cc(O)c(c(c2)O)O)C(C(C1O)OC(=O)C(C1C(OC(=O)c2c1c(O)c(c(c2)O)O)C(=O)O)CC(=O)O)O	C27H26O20	670.48	47	12	0.37	11	20	11	143.67	344.8	0.44	-1.44	-2.07	-2.97	-2.94	-1.8	-2.55	1.88	0.0028	Soluble	-5.3	0.00338	5.04e-06	Moderately soluble	1.7	33700	50.2	Soluble	Low	No	No	No	No	No	No	No	-11.41	3	4	2	1	4	0.11	1	2	2	6.05
P0214-101151868	OCC1OC(OC(=O)c2cc(O)c(c(c2)O)O)C(C(C1OC(=O)C(C1C(OC(=O)c2c1c(O)c(c(c2)O)O)C(=O)O)CC(=O)O)O)O	C27H26O20	670.48	47	12	0.37	11	20	11	143.67	344.8	0.16	-1.99	-2.07	-2.97	-2.94	-1.96	-2.21	4.17	0.00622	Soluble	-4.73	0.0126	1.88e-05	Moderately soluble	1.7	33700	50.2	Soluble	Low	No	No	No	No	No	No	No	-11.8	3	4	2	1	4	0.11	1	2	2	6.07
P0215-101151869	OC(=O)CC(C1C(OC(=O)c2c1c(O)c(c(c2)O)O)C(=O)O)C(=O)OCC1OC(OC(=O)c2cc(O)c(c(c2)O)O)C(C(C1O)O)O	C27H26O20	670.48	47	12	0.37	11	20	11	143.67	344.8	-0.97	-1.99	-2.07	-2.97	-2.94	-2.19	-2.21	4.17	0.00622	Soluble	-4.73	0.0126	1.88e-05	Moderately soluble	1.7	33700	50.2	Soluble	Low	No	No	No	No	No	No	No	-11.8	3	4	2	1	4	0.11	1	2	2	6.07
P0220-21637585	OC1COC(=O)c2cc(O)c(c(c2c2c(C(=O)OC1C(C(C(=O)O)OC(=O)c1cc(O)c(c(c1)O)O)OC(=O)c1cc(O)c(c(c1)O)O)cc(O)c(c2O)O)O)O	C34H26O23	802.56	57	24	0.15	9	23	14	180.36	405.49	1	1.01	0.41	-2.97	-1.74	-0.46	-5.17	0.00543	6.77e-06	Moderately soluble	-9.11	6.16e-07	7.68e-10	Poorly soluble	-0.91	99.4	0.124	Soluble	Low	No	Yes	No	No	No	No	No	-10.48	3	3	1	1	4	0.11	1	2	2	6.34
P0242-167642	OCC1OC(Oc2cc(O)cc3c2cc(OC2OC(CO)C(C(C2O)O)O)c([o+]3)c2ccc(cc2)O)C(C(C1O)O)O.[Cl-]	C27H31ClO15	630.98	43	16	0.44	7	15	10	144.25	252.36	-4.97	-0.51	-4.85	-3.15	-3.56	-3.41	-3.24	0.36	0.00057	Soluble	-4.32	0.0301	4.77e-05	Moderately soluble	0.27	1170	1.85	Soluble	Low	No	Yes	No	No	No	No	No	-10.51	3	4	1	1	4	0.17	0	1	1	6.55
P0262-100947539	O=C1c2cccc(c2C(=O)C2(C1CC1(C2(C)C(=O)c2c(C1=O)c(O)ccc2)C)C1=C(C)C(=O)c2c(C1=O)c(O)ccc2)O	C34H24O9	576.55	43	18	0.24	1	9	3	151.85	163.11	3.31	4.97	4.68	0.62	5.68	3.85	-6.79	9.36e-05	1.62e-07	Poorly soluble	-8.13	4.24e-06	7.35e-09	Poorly soluble	-9.23	3.36e-07	5.83e-10	Poorly soluble	Low	No	Yes	No	No	Yes	No	No	-6.29	1	2	1	1	1	0.55	2	0	2	5.35
P0309 -9872976	Oc1cc(O)c2c(c1)OC1(C(C2c2c(O1)cc(c1c2OC(C(C1)O)c1ccc(c(c1)O)O)O)O)c1ccc(c(c1)O)O	C30H24O12	576.5	42	24	0.2	2	12	9	144.14	209.76	1.8	2.39	2.36	0.14	1.36	1.61	-5.21	0.00355	6.15e-06	Moderately soluble	-6.44	0.000211	3.66e-07	Poorly soluble	-4.44	0.0207	3.6e-05	Moderately soluble	Low	No	No	No	No	Yes	No	Yes	-8.12	3	2	1	1	3	0.17	1	1	1	5.85
P0310-11250133	Oc1cc(O)c2c(c1)OC(C(C2c1c(O)cc(c2c1OC(C(C2)O)c1ccc(c(c1)O)O)O)O)c1ccc(c(c1)O)O	C30H26O12	578.52	42	24	0.2	3	12	10	146.71	220.76	2.05	2.37	2.35	-0.26	1.14	1.53	-5.14	0.00415	7.17e-06	Moderately soluble	-6.65	0.000131	2.26e-07	Poorly soluble	-3.91	0.0705	0.000122	Soluble	Low	No	No	No	No	No	No	Yes	-8.15	3	2	1	1	3	0.17	1	1	1	5.32
P0363-11710066	Oc1ccc(c(c1)O)c1coc2c(c1=O)c(O)cc1c2C=CC(O1)(C)C	C20H16O6	352.34	26	16	0.15	1	6	3	98.11	100.13	2.67	3.59	3.65	1.09	3.42	2.88	-4.68	0.00744	2.11e-05	Moderately soluble	-5.38	0.00147	4.18e-06	Moderately soluble	-5.23	0.00208	5.92e-06	Moderately soluble	High	No	No	Yes	No	Yes	Yes	Yes	-5.9	0	0	0	0	0	0.55	0	0	2	3.8
P0366-5320457	OCC1OC(Oc2cc3c(O)cc(cc3[o+]c2c2ccc(cc2)O)O)C(C(C1O)O)O	C21H21O10	433.39	31	16	0.29	4	10	7	106.27	173.21	-3.29	-0.68	0.68	-1.27	-1.44	-1.2	-2.22	2.63	0.00607	Soluble	-2.48	1.43	0.00329	Soluble	-1.52	13	0.0299	Soluble	Low	No	No	No	No	No	No	No	-9.43	1	0	1	1	2	0.55	0	1	1	5.23
P0368-443917	Oc1ccc(cc1)c1[o+]c2cc(O)cc(c2cc1OC1OC(COC2OC(C)C(C(C2O)O)O)C(C(C1O)O)O)O	C27H31O14	579.53	41	16	0.44	6	14	9	137.49	232.13	-0.82	-2.32	-0.47	-2.61	-2.96	-1.84	-1.86	7.92	0.0137	Very soluble	-2.02	5.55	0.00958	Soluble	-0.31	283	0.489	Soluble	Low	No	No	No	No	No	No	No	-11.48	3	4	1	1	4	0.17	0	1	1	6.43
P0369-44256694	Oc1ccc(cc1)c1[o+]c2cc(O)cc(c2cc1OC1OCC(C(C1O)O)O)O	C20H19O9	403.36	29	16	0.25	3	9	6	100.3	152.98	-1.76	-0.61	1.32	-0.72	-0.94	-0.54	-2.17	2.75	0.00681	Soluble	-2.13	2.98	0.0074	Soluble	-1.95	4.5	0.0112	Soluble	Low	No	No	No	No	No	No	No	-9.19	1	0	1	1	2	0.55	0	1	1	4.96
P0373-44256634	CC(=O)OCC1OC(Oc2cc3c(O)cc(cc3[o+]c2c2ccc(cc2)O)O)C(C(C1O)O)O	C23H23O11	475.42	34	16	0.3	6	11	6	116.01	179.28	-1.25	-0.66	1.25	-0.86	-0.95	-0.49	-2.32	2.25	0.00474	Soluble	-2.63	1.11	0.00234	Soluble	-2.13	3.5	0.00736	Soluble	Low	No	No	No	No	No	No	No	-9.67	2	0	1	1	3	0.17	0	1	1	5.39
P0385-45359583	Oc1cc(O)c2c(c1)OC1(C(C2c2c(O1)cc1c(c2O)CC(C(O1)c1ccc(c(c1)O)O)O)O)c1ccc(c(c1)O)O	C30H24O12	576.5	42	24	0.2	2	12	9	144.14	209.76	1.96	1.33	2.36	0.14	1.36	1.43	-4.54	0.0165	2.86e-05	Moderately soluble	-5.34	0.00266	4.61e-06	Moderately soluble	-4.44	0.0207	3.6e-05	Moderately soluble	Low	No	No	No	No	No	No	Yes	-8.87	3	2	1	1	3	0.17	1	1	1	5.82
P0386-102115502	Oc1ccc(cc1)C1(OC2Cc3c(O)cc(cc3OC2c2ccc(c(c2)O)O)O)Oc2cc(O)cc(c2C(C1O)O)O	C30H26O12	578.52	42	24	0.2	4	12	9	145.5	209.76	1.65	2.31	2.27	-0.12	1.14	1.45	-5.04	0.00526	9.1e-06	Moderately soluble	-6.35	0.000256	4.43e-07	Poorly soluble	-4.45	0.0206	3.56e-05	Moderately soluble	Low	No	No	No	No	No	No	Yes	-8.19	3	2	1	1	3	0.17	1	1	1	5.6
P0388-107876	Oc1cc(O)c2c(c1)OC(C(C2)OC1(Oc2cc(O)cc(c2C(C1O)O)O)c1ccc(c(c1)O)O)c1ccc(c(c1)O)O	C30H26O13	594.52	43	24	0.2	4	13	10	147.52	229.99	1.7	1.95	1.98	-0.6	0.66	1.14	-4.9	0.00742	1.25e-05	Moderately soluble	-6.4	0.000234	3.94e-07	Poorly soluble	-3.85	0.0834	0.00014	Soluble	Low	No	No	No	No	No	No	No	-8.54	3	2	1	1	3	0.17	1	1	1	5.64
P0412-14033985	COc1c(oc2c(c1=O)ccc1c2C=CC(O1)(C)C)c1ccc2c(c1)OCO2	C22H18O6	378.37	28	16	0.23	2	6	0	104.6	67.13	3.91	4.1	4.27	1.94	4.77	3.8	-5.06	0.0033	8.71e-06	Moderately soluble	-5.22	0.0023	6.09e-06	Moderately soluble	-6.81	5.81e-05	1.53e-07	Poorly soluble	High	Yes	No	Yes	Yes	Yes	No	Yes	-5.7	0	0	0	0	0	0.55	0	0	2	4.08
P0439-44256843	OCC1OC(Oc2cc(O)cc3c2cc(OC2OC(CO)C(C(C2O)O)O)c([o+]3)c2ccc(c(c2)OC)O)C(C(C1O)O)O	C28H33O16	625.55	44	16	0.46	8	16	10	144.89	261.59	-3.2	-1.34	-1.84	-3.62	-3.47	-2.69	-2.62	1.52	0.00242	Soluble	-3.65	0.139	0.000222	Soluble	0.18	947	1.51	Soluble	Low	No	No	No	No	No	No	No	-11.07	3	4	1	1	4	0.17	0	1	2	6.67
P0440-71587076	OCC1OC(Oc2cc(O)cc3c2cc(OC2OC(CO)C(C(C2O)O)O)c([o+]3)c2cc(O)c(c(c2)OC)O)C(C(C1O)O)O	C28H33O17	641.55	45	16	0.46	8	17	11	146.91	281.82	-2.49	-1.7	-2.14	-4.08	-3.94	-2.87	-2.48	2.12	0.0033	Soluble	-3.71	0.126	0.000197	Soluble	0.78	3840	5.98	Soluble	Low	No	No	No	No	No	No	No	-11.42	3	4	1	1	4	0.17	1	2	2	6.71
P0443-24970696	O=C1C(=Cc2c(C1=O)c(C)cc1c2C(C)COC1(C)C)C	C18H20O3	284.35	21	6	0.44	0	3	0	82.6	43.37	2.63	2.83	3.32	2.13	4.65	3.11	-3.6	0.0719	0.000253	Soluble	-3.4	0.114	0.000399	Soluble	-5.3	0.00144	5.06e-06	Moderately soluble	High	Yes	No	No	Yes	No	No	Yes	-6.03	0	0	0	0	0	0.55	2	1	0	3.9
P0448-102395451	OC1CC(C)c2c(O1)c(O)c(c1c2C(=O)C(C)CO1)C	C15H18O5	278.3	20	6	0.53	0	5	2	72.93	75.99	2.35	2.13	2.12	1.09	2.38	2.01	-3.13	0.207	0.000742	Soluble	-3.36	0.122	0.000439	Soluble	-2.75	0.499	0.00179	Soluble	High	Yes	Yes	No	No	No	Yes	No	-6.49	0	0	0	0	0	0.55	0	0	0	3.87
P0476-11785812	COc1cc2c(OC3OC(C)C(C(C3O)O)O)c3COC(=O)c3c(c2cc1OC)c1ccc2c(c1)OCO2	C27H26O11	526.49	38	16	0.37	5	11	3	130.74	142.37	2.99	2.32	1.98	0.64	2.62	2.11	-4.55	0.0149	2.84e-05	Moderately soluble	-4.95	0.00593	1.13e-05	Moderately soluble	-4.95	0.00592	1.12e-05	Moderately soluble	Low	No	No	No	No	Yes	Yes	Yes	-7.86	2	2	1	1	1	0.17	0	0	1	5.49
P0477-11478022	COc1cc2c(OC3OC(C)C(C(C3O)O)O)c3COC(=O)c3c(c2cc1OC)c1ccc2c(c1)OCO2	C27H26O11	526.49	38	16	0.37	5	11	3	130.74	142.37	2.99	2.32	1.98	0.64	2.62	2.11	-4.55	0.0149	2.84e-05	Moderately soluble	-4.95	0.00593	1.13e-05	Moderately soluble	-4.95	0.00592	1.12e-05	Moderately soluble	Low	No	No	No	No	Yes	Yes	Yes	-7.86	2	2	1	1	1	0.17	0	0	1	5.49
P0479-16398499	OCC1OC(OC2CCC3(C(=CCC4C3C(=O)C3=C(C)C5(CCC43)OC3C(C5C)NCC(C3)C)C2)C)C(C(C1O)O)O	C33H49NO8	587.74	42	0	0.85	3	9	5	159.6	137.71	3.97	1.32	1.62	1.02	1.51	1.89	-4.12	0.0448	7.63e-05	Moderately soluble	-3.81	0.0904	0.000154	Soluble	-2.88	0.784	0.00133	Soluble	High	No	Yes	No	No	No	No	No	-8.95	1	3	0	1	0	0.55	0	1	1	7.73
P0484_4970	CN1CCc2cc3OCOc3cc2C(=O)Cc2c(C1)c1OCOc1cc2	C20H19NO5	353.37	26	12	0.35	0	6	0	97.49	57.23	3.19	2.79	2.02	1.9	3.47	2.67	-4.13	0.0262	7.41e-05	Moderately soluble	-3.65	0.0794	0.000225	Soluble	-5.38	0.00148	4.18e-06	Moderately soluble	High	Yes	Yes	Yes	No	Yes	Yes	Yes	-6.47	0	0	0	0	0	0.55	0	0	1	3.48
P0497_44257531	CC(=CCc1cc2c(cc1O)oc(=O)c1c2oc2c1ccc(c2)O)CCC=C(C)C	C25H24O5	404.46	30	17	0.24	5	5	2	121.09	83.81	4.05	6.55	6.34	3.88	6.21	5.41	-6.56	0.000111	2.73e-07	Poorly soluble	-8.11	3.15e-06	7.8e-09	Poorly soluble	-7.5	1.28e-05	3.16e-08	Poorly soluble	High	No	No	No	Yes	Yes	No	No	-4.12	0	1	0	1	1	0.55	0	2	2	3.85
Q0003-5281680	Oc1ccc(cc1O)c1oc2cc(O)c(c(c2c(=O)c1O)O)O	C15H10O8	318.24	23	16	0	1	8	6	80.06	151.59	1.73	1.18	1.69	-1.08	1.06	0.92	-3.01	0.314	0.000988	Soluble	-3.96	0.035	0.00011	Soluble	-2.66	0.698	0.00219	Soluble	Low	No	No	Yes	No	No	No	Yes	-7.4	1	0	1	1	2	0.55	1	1	0	3.27
Q0004-5274585	Oc1cc(O)c2c(c1)oc(c(c2=O)OC1OC(C(=O)O)C(C(C1O)O)O)c1ccc(c(c1)O)O	C21H18O13	478.36	34	16	0.24	4	13	8	110.77	227.58	0.75	0.61	-0.45	-2.6	-1.04	-0.55	-3.27	0.254	0.000532	Soluble	-4.96	0.0052	1.09e-05	Moderately soluble	-1.04	43.6	0.0912	Soluble	Low	No	Yes	No	No	No	No	No	-8.78	2	1	1	1	3	0.11	1	1	1	5.26
Q0005-5487635	OCC1OC(Oc2c(oc3c(c2=O)c(O)cc(c3)O)c2ccc(c(c2)O)O)C(C(C1O)O)OC1OCC(C(C1O)O)O	C26H28O16	596.49	42	16	0.42	6	16	10	136.57	269.43	1.41	-1.17	-2.08	-4.09	-2.23	-1.63	-2.69	1.23	0.00206	Soluble	-4	0.0603	0.000101	Soluble	-0.15	422	0.708	Soluble	Low	No	Yes	No	No	No	No	No	-10.77	3	3	1	1	3	0.17	1	1	1	6.35
Q0006-5281643	OCC1OC(Oc2c(oc3c(c2=O)c(O)cc(c3)O)c2ccc(c(c2)O)O)C(C(C1O)O)O	C21H20O12	464.38	33	16	0.29	4	12	8	110.16	210.51	2.11	0.36	-0.54	-2.59	-0.59	-0.25	-3.04	0.423	0.00091	Soluble	-4.35	0.021	4.51e-05	Moderately soluble	-1.51	14.3	0.0308	Soluble	Low	No	No	No	No	No	No	No	-8.88	2	1	1	1	3	0.17	1	1	1	5.32
Q0007-10211337	OCC1OC(Oc2c(oc3c(c2=O)c(O)cc(c3)O)c2ccc(c(c2)O)O)C(C(C1OC1OC(CO)C(C(C1O)O)O)O)O	C27H30O17	626.52	44	16	0.44	7	17	11	142.54	289.66	0.9	-1.78	-2.71	-4.62	-2.7	-2.18	-2.41	2.44	0.00389	Soluble	-3.79	0.102	0.000163	Soluble	0.29	1220	1.95	Soluble	Low	No	No	No	No	No	No	No	-11.39	3	4	1	1	4	0.17	1	1	1	6.56
Q0008-10121947	OCC1OC(Oc2cc(O)c3c(c2)oc(c(c3=O)OC2OC(CO)C(C(C2O)O)O)c2ccc(c(c2)O)O)C(C(C1O)O)O	C27H30O17	626.52	44	16	0.44	7	17	11	142.28	289.66	2.06	-1.44	-3.07	-4.62	-2.7	-1.95	-2.62	1.49	0.00238	Soluble	-4.14	0.0454	7.25e-05	Moderately soluble	0.29	1220	1.95	Soluble	Low	No	Yes	No	No	No	No	No	-11.14	3	4	1	1	4	0.17	1	1	1	6.6
Q0010-5282160	OCC1OC(Oc2cc(O)c3c(c2)oc(c(c3=O)O)c2ccc(c(c2)O)O)C(C(C1O)O)O	C21H20O12	464.38	33	16	0.29	4	12	8	110.16	210.51	1.54	0.36	-0.54	-2.59	-0.59	-0.37	-3.04	0.423	0.00091	Soluble	-4.35	0.021	4.51e-05	Moderately soluble	-1.51	14.3	0.0308	Soluble	Low	No	No	No	No	No	No	No	-8.88	2	1	1	1	3	0.17	1	1	1	5.31
Q0011-10252339	OCC1OC(C(C1O)O)Oc1c(oc2c(c1=O)c(O)cc(c2)O)c1ccc(c(c1)O)O	C20H18O11	434.35	31	16	0.25	4	11	7	104.19	190.28	1.86	0.98	0.1	-2.06	0.06	0.19	-3.27	0.234	0.000539	Soluble	-4.56	0.0119	2.73e-05	Moderately soluble	-2.07	3.71	0.00855	Soluble	Low	No	No	No	No	No	No	No	-8.25	2	0	1	1	3	0.17	1	1	1	5.04
Q0012-5481224	Oc1cc(O)c2c(c1)oc(c(c2=O)OC1OCC(C(C1O)O)O)c1ccc(c(c1)O)O	C20H18O11	434.35	31	16	0.25	3	11	7	104.19	190.28	1.61	0.43	0.1	-2.06	-0.1	0	-2.99	0.447	0.00103	Soluble	-3.99	0.0441	0.000102	Soluble	-1.94	4.96	0.0114	Soluble	Low	No	No	No	No	No	No	No	-8.64	2	0	1	1	3	0.17	1	1	1	5.05
Q0015-5280459	Oc1cc(O)c2c(c1)oc(c(c2=O)OC1OC(C)C(C(C1O)O)O)c1ccc(c(c1)O)O	C21H20O11	448.38	32	16	0.29	3	11	7	109	190.28	1.27	0.86	0.49	-1.84	0.01	0.16	-3.33	0.208	0.000464	Soluble	-4.44	0.0163	3.63e-05	Moderately soluble	-2.08	3.69	0.00822	Soluble	Low	No	No	No	No	No	No	No	-8.42	2	0	1	1	3	0.17	1	1	1	5.28
Q0016-5321278	OCC1OC(C(C1O)O)Oc1c(oc2c(c1=O)c(O)cc(c2)O)c1ccc(c(c1)O)O	C20H18O11	434.35	31	16	0.25	4	11	7	104.19	190.28	1.86	0.98	0.1	-2.06	0.06	0.19	-3.27	0.234	0.000539	Soluble	-4.56	0.0119	2.73e-05	Moderately soluble	-2.07	3.71	0.00855	Soluble	Low	No	No	No	No	No	No	No	-8.25	2	0	1	1	3	0.17	1	1	1	5.04
Q0017-14130922	OCC1OC(Oc2c(oc3c(c2=O)c(O)cc(c3)OC2OC(C)C(C(C2O)O)O)c2ccc(c(c2)O)O)C(C(C1O)O)O	C27H30O16	610.52	43	16	0.44	6	16	10	141.12	269.43	1.51	0.01	-2.04	-3.89	-2.11	-1.3	-3.51	0.188	0.000308	Soluble	-5.22	0.00368	6.03e-06	Moderately soluble	-0.29	315	0.515	Soluble	Low	No	Yes	No	No	No	No	No	-10.02	3	4	1	1	4	0.17	1	1	1	6.56
Q0019-44259101	OCC1OC(Oc2c(oc3c(c2=O)c(cc(c3)O)OC2OC(CO)C(C(C2O)O)O)c2ccc(c(c2)O)O)C(C(C1O)O)O	C27H30O17	626.52	44	16	0.44	7	17	11	142.28	289.66	-0.66	-1.99	-3.07	-4.62	-2.7	-2.61	-2.28	3.3	0.00527	Soluble	-3.57	0.169	0.00027	Soluble	0.29	1220	1.95	Soluble	Low	No	No	No	No	No	No	No	-11.53	3	4	1	1	4	0.17	1	1	1	6.65
Q0020-5320834	OCC1OC(OCC2OC(Oc3c(oc4c(c3=O)c(O)cc(c4)O)c3ccc(c(c3)O)O)C(C(C2O)O)O)C(C(C1O)O)O	C27H30O17	626.52	44	16	0.44	7	17	11	142.54	289.66	1.1	-0.83	-2.71	-4.62	-2.7	-1.95	-3.01	0.614	0.00098	Soluble	-4.77	0.0106	1.69e-05	Moderately soluble	0.29	1220	1.95	Soluble	Low	No	Yes	No	No	No	No	No	-10.71	3	4	1	1	4	0.17	1	1	1	6.56
Q0021-5492482	OCC1OC(OC2C(O)C(OCC3OC(Oc4c(oc5c(c4=O)c(O)cc(c5)O)c4ccc(c(c4)O)O)C(C(C3O)O)O)OC(C2O)C)C(C(C1O)O)O	C33H40O21	772.66	54	16	0.55	9	21	13	173.76	348.58	1.94	-1.93	-3.86	-5.94	-4.21	-2.8	-3.04	0.705	0.000912	Soluble	-4.87	0.0105	1.35e-05	Moderately soluble	1.55	27700	35.8	Soluble	Low	No	Yes	No	No	No	No	No	-12.38	3	4	1	1	4	0.17	1	1	2	7.61
Q0029-10371536	Oc1cc(O)c2c(c1)oc(c(c2=O)OC1OC(COC2OC(C)C(C(C2O)O)O)C(C(C1O)O)O)c1ccc(c(c1)O)O	C27H30O16	610.52	43	16	0.44	6	16	10	141.38	269.43	2.43	-0.33	-1.69	-3.89	-2.11	-1.12	-3.3	0.308	0.000505	Soluble	-4.87	0.0083	1.36e-05	Moderately soluble	-0.29	315	0.515	Soluble	Low	No	Yes	No	No	No	No	No	-10.26	3	4	1	1	4	0.17	1	1	1	6.52
Q0034-44259247	OC1C(OC(C(C1O)O)COC1OC(C)C(C(C1O)O)O)Oc1cc(O)c2c(c1)oc(c(c2=O)O)c1ccc(c(c1)O)O	C27H30O16	610.52	43	16	0.44	6	16	10	141.38	269.43	1.68	-0.33	-1.69	-3.89	-2.11	-1.27	-3.3	0.308	0.000505	Soluble	-4.87	0.0083	1.36e-05	Moderately soluble	-0.29	315	0.515	Soluble	Low	No	Yes	No	No	No	No	No	-10.26	3	4	1	1	4	0.17	1	1	1	6.5
Q0040-10190763	OCC1OC(Oc2cc(O)c3c(c2)oc(c(c3=O)OC2OC(COC3OC(C)C(C(C3O)O)O)C(C(C2O)O)O)c2ccc(c(c2)O)O)C(C(C1O)O)O	C33H40O21	772.66	54	16	0.55	9	21	13	173.5	348.58	1.18	-2.14	-4.21	-5.94	-4.21	-3.06	-2.91	0.956	0.00124	Soluble	-4.65	0.0173	2.24e-05	Moderately soluble	1.55	27700	35.8	Soluble	Low	No	Yes	No	No	No	No	No	-12.53	3	4	1	1	5	0.17	1	1	2	7.68
R0001-5280805	Oc1cc(O)c2c(c1)oc(c(c2=O)OC1OC(COC2OC(C)C(C(C2O)O)O)C(C(C1O)O)O)c1ccc(c(c1)O)O	C27H30O16	610.52	43	16	0.44	6	16	10	141.38	269.43	2.43	-0.33	-1.69	-3.89	-2.11	-1.12	-3.3	0.308	0.000505	Soluble	-4.87	0.0083	1.36e-05	Moderately soluble	-0.29	315	0.515	Soluble	Low	No	Yes	No	No	No	No	No	-10.26	3	4	1	1	4	0.17	1	1	1	6.52
R0002_5280486	OCC1OC(OC2C(=CC)C3CC4N2C2C3C(C3(C2)C4=Nc2c3cccc2)OC(=O)C)C(C(C1O)O)O	C27H32N2O8	512.55	37	6	0.63	5	10	4	136.91	141.28	2.55	-0.2	-0.62	0.33	0.3	0.47	-2.68	1.07	0.00208	Soluble	-2.31	2.51	0.00489	Soluble	-1.53	15.2	0.0296	Soluble	Low	No	Yes	No	No	No	Yes	No	-9.57	1	3	1	1	0	0.55	0	1	1	6.97
R0002-5280486	OCC1OC(OC2C(=CC)C3CC4N2C2C3C(C3(C2)C4=Nc2c3cccc2)OC(=O)C)C(C(C1O)O)O	C27H32N2O8	512.55	37	6	0.63	5	10	4	136.91	141.28	2.55	-0.2	-0.62	0.33	0.3	0.47	-2.68	1.07	0.00208	Soluble	-2.31	2.51	0.00489	Soluble	-1.53	15.2	0.0296	Soluble	Low	No	Yes	No	No	No	Yes	No	-9.57	1	3	1	1	0	0.55	0	1	1	6.97
R0007-101277346	CC=C1CN2C3C4C1CC2C1C(C4OC(=O)c2cc(OC)c(c(c2)OC)OC)(C3)c2c(N1C)cccc2	C30H34N2O5	502.6	37	12	0.5	6	6	0	147.35	60.47	4.11	4.26	3.29	3.36	3.46	3.69	-5.48	0.00165	3.28e-06	Moderately soluble	-5.24	0.00288	5.73e-06	Moderately soluble	-5.92	0.000601	1.2e-06	Moderately soluble	High	Yes	No	No	No	No	Yes	No	-6.34	1	3	0	0	0	0.55	0	1	2	5.93
R0009-12442718	COc1ccc2c(c1)[nH]c1c2CC[N+]2(C1CC1C(C2)CC(C(C1C(=O)OC)OC)OC(=O)c1cc(OC)c(c(c1)OC)OC)[O-]	C33H40N2O10	624.68	45	15	0.52	10	10	1	168.89	143.97	3.44	3.57	3.48	-0.03	3.01	2.69	-5.55	0.00177	2.83e-06	Moderately soluble	-6.28	0.000328	5.26e-07	Poorly soluble	-7.01	6.06e-05	9.71e-08	Poorly soluble	Low	No	Yes	No	No	No	No	No	-7.58	2	3	1	1	1	0.17	1	2	3	6.04
R0010-184180	COc1ccc2c(c1)[nH]c1c2CCN2C1CC1C(C2)CC(C(C1C(=O)OC)OC)OC(=O)CCc1cc(OC)c(c(c1)OC)OC	C35H44N2O9	636.73	46	15	0.54	12	10	1	174.91	117.78	4.81	4.27	3.78	1.85	4.76	3.9	-5.93	0.000753	1.18e-06	Moderately soluble	-6.46	0.000223	3.5e-07	Poorly soluble	-7.66	1.38e-05	2.17e-08	Poorly soluble	High	No	Yes	No	No	No	No	Yes	-7.15	2	3	1	0	1	0.17	1	1	3	6.12
R0011-5280954	COc1ccc2c(c1)[nH]c1c2CCN2C1CC1C(C2)CC(C(C1C(=O)OC)OC)OC(=O)C=Cc1cc(OC)c(c(c1)OC)OC	C35H42N2O9	634.72	46	15	0.49	11	10	1	175.23	117.78	4.88	4.47	3.76	1.78	4.59	3.89	-6.11	0.000497	7.82e-07	Poorly soluble	-6.66	0.000138	2.17e-07	Poorly soluble	-6.95	7.19e-05	1.13e-07	Poorly soluble	High	No	Yes	No	No	No	No	No	-7	2	3	1	0	1	0.17	1	2	3	6.15
R0013-5770	COc1ccc2c(c1)[nH]c1c2CCN2C1CC1C(C2)CC(C(C1C(=O)OC)OC)OC(=O)c1cc(OC)c(c(c1)OC)OC	C33H40N2O9	608.68	44	15	0.52	10	10	1	165.52	117.78	4.39	4.04	3.47	1.75	3.94	3.52	-5.75	0.00108	1.77e-06	Moderately soluble	-6.22	0.000369	6.07e-07	Poorly soluble	-6.89	7.81e-05	1.28e-07	Poorly soluble	High	No	Yes	No	No	No	No	No	-7.14	2	3	0	0	1	0.17	1	1	3	5.92
R0015-493570	OCC(C(C(Cn1c2cc(C)c(cc2nc2c1nc(=O)[nH]c2=O)C)O)O)O	C17H20N4O6	376.36	27	14	0.41	5	8	5	96.99	161.56	0.97	-1.46	-1.68	-0.54	1.09	-0.32	-1.31	18.5	0.0493	Very soluble	-1.43	14	0.0372	Very soluble	-2.62	0.903	0.0024	Soluble	Low	No	No	No	No	No	No	No	-9.63	0	1	1	1	1	0.55	0	1	1	3.84
R0016-251566	COC(=O)C1C(O)C(CC2C1CC1N(C2)CCc2c1[nH]c1c2cccc1)OC(=O)c1cc(OC)c(c(c1)OC)OC	C31H36N2O8	564.63	41	15	0.48	8	9	2	154.3	119.55	3.96	4.11	2.8	1.87	3.28	3.21	-5.67	0.0012	2.12e-06	Moderately soluble	-6.33	0.000266	4.71e-07	Poorly soluble	-6.12	0.000428	7.59e-07	Poorly soluble	High	No	Yes	No	No	Yes	Yes	No	-6.83	1	3	0	0	0	0.55	1	1	3	5.56
R0021_5281691	COc1cc(O)c2c(c1)oc(c(c2=O)O)c1ccc(c(c1)O)O	C16H12O7	316.26	23	16	0.06	2	7	4	82.5	120.36	2.23	1.87	2.29	-0.31	2.06	1.63	-3.36	0.138	0.000435	Soluble	-4.02	0.0303	9.57e-05	Moderately soluble	-3.94	0.0365	0.000115	Soluble	High	No	No	Yes	No	No	Yes	Yes	-6.9	0	0	0	0	0	0.55	1	1	0	3.3
R0035-44258688	Oc1ccc2c(c1)oc(c(c2=O)OC1OC(COC2OC(C)C(C(C2O)O)O)C(C(C1O)O)O)c1cc(O)c(c(c1)O)O	C27H30O16	610.52	43	16	0.44	6	16	10	141.38	269.43	0.51	-1.84	-1.69	-3.89	-2.11	-1.8	-2.35	2.76	0.00451	Soluble	-3.3	0.306	0.000501	Soluble	-0.29	315	0.515	Soluble	Low	No	Yes	No	No	No	No	No	-11.33	3	4	1	1	4	0.17	1	1	1	6.51
R0039-5377693	OCC1CCC2(C(C1C)C1=CCC3C(C1(CC2)C)(C)CCC1C3(C)CCC(C1(C)C)OC(=O)C=Cc1ccc(cc1)O)C(=O)O	C39H54O6	618.84	45	6	0.69	6	6	3	179.45	104.06	4.52	8.24	7.92	5.61	6.61	6.58	-8.57	1.66e-06	2.69e-09	Poorly soluble	-10.29	3.2e-08	5.16e-11	Insoluble	-7.21	3.77e-05	6.1e-08	Poorly soluble	Low	No	Yes	No	No	No	No	Yes	-4.22	2	4	0	1	2	0.56	0	2	2	6.89
R0039-5377693	OCC1CCC2(C(C1C)C1=CCC3C(C1(CC2)C)(C)CCC1C3(C)CCC(C1(C)C)OC(=O)C=Cc1ccc(cc1)O)C(=O)O	C39H54O6	618.84	45	6	0.69	6	6	3	179.45	104.06	4.52	8.24	7.92	5.61	6.61	6.58	-8.57	1.66e-06	2.69e-09	Poorly soluble	-10.29	3.2e-08	5.16e-11	Insoluble	-7.21	3.77e-05	6.1e-08	Poorly soluble	Low	No	Yes	No	No	No	No	Yes	-4.22	2	4	0	1	2	0.56	0	2	2	6.89
R0047-441943	OCC1OC(OCC2OC(OC(=O)C34CCC5(C(=CCC6C5(C)CCC5C6(C)CCC(C5(C)C)OS(=O)(=O)[O-])C4CC(CC3)(C)C)C)C(C(C2O)O)O)C(C(C1O)O)OC1OC(COC2OC(CO)C(C(C2O)O)O)C(C(C1O)O)O	C54H87O26S	1184.32	81	0	0.94	15	26	13	274.38	428.71	2.54	-0.59	-1.47	-3.89	-4.01	-1.48	-5.82	0.00179	1.51e-06	Moderately soluble	-7.94	1.35e-05	1.14e-08	Poorly soluble	1.79	72400	61.1	Soluble	Low	No	Yes	No	No	No	No	No	-13.94	3	4	2	1	5	0.11	0	3	2	10
R0050-10168	Oc1cc(cc2c1C(=O)c1c(C2=O)cccc1O)C(=O)O	C15H8O6	284.22	21	12	0	1	6	3	70.75	111.9	1.37	2.23	1.57	0.29	1.96	1.48	-3.36	0.123	0.000433	Soluble	-4.22	0.0173	6.09e-05	Moderately soluble	-3.46	0.0979	0.000344	Soluble	High	No	No	No	No	No	No	Yes	-6.45	0	0	0	0	0	0.56	1	0	0	2.58
R0051-5320961	OCC1OC(Oc2cccc3c2C(=O)c2c(C3=O)cc(cc2O)C(=O)O)C(C(C1O)O)O	C21H18O11	446.36	32	12	0.29	4	11	6	102.88	191.05	1.7	0.43	-0.96	-1.79	-0.13	-0.15	-2.89	0.573	0.00128	Soluble	-4.01	0.0437	9.78e-05	Moderately soluble	-1.74	8.07	0.0181	Soluble	Low	No	Yes	No	No	No	No	No	-8.72	2	1	1	1	3	0.11	1	0	1	4.98
R0035-44258688	Oc1ccc2c(c1)oc(c(c2=O)OC1OC(COC2OC(C)C(C(C2O)O)O)C(C(C1O)O)O)c1cc(O)c(c(c1)O)O	C27H30O16	610.52	43	16	0.44	6	16	10	141.38	269.43	0.51	-1.84	-1.69	-3.89	-2.11	-1.8	-2.35	2.76	0.00451	Soluble	-3.3	0.306	0.000501	Soluble	-0.29	315	0.515	Soluble	Low	No	Yes	No	No	No	No	No	-11.33	3	4	1	1	4	0.17	1	1	1	6.51
S0020-5351576	COC(=O)C(C1CC2N(CC1=CC)CCc1c2[nH]c2c1cccc2)Cc1c[n+]2CC3C(C)OC=C(C3Cc2c2c1c1ccccc1[nH]2)C(=O)OC	C42H45N4O5	685.83	51	22	0.4	7	6	2	203.03	100.53	1.62	5.64	5.55	3.61	6.59	4.6	-7.5	2.16e-05	3.14e-08	Poorly soluble	-7.51	2.1e-05	3.06e-08	Poorly soluble	-9.71	1.34e-07	1.95e-10	Poorly soluble	High	No	Yes	No	Yes	Yes	No	Yes	-6.48	1	3	0	0	3	0.56	1	3	2	6.85
S0033-73607	OCC1OC(Oc2cc(OC)cc3c2C(=O)CC(O3)c2ccc(cc2)O)C(C(C1O)O)O	C22H24O10	448.42	32	12	0.41	5	10	5	108.16	155.14	1.54	0.43	-0.04	-1.2	0.43	0.23	-2.84	0.65	0.00145	Soluble	-3.26	0.249	0.000555	Soluble	-2.39	1.81	0.00404	Soluble	Low	No	Yes	No	No	No	No	No	-8.73	0	0	1	1	1	0.55	0	0	1	5.18
S0035-15227300	O=C1C=C2C(C3(C1CC(O)C(C3)O)C)CCC1(C2(O)CCC1C(C1CCC(O1)(C)C)(O)C)C	C27H42O6	462.62	33	0	0.89	2	6	4	126.39	107.22	3.37	1.45	2.9	1.93	3.03	2.53	-3.49	0.15	0.000324	Soluble	-3.31	0.228	0.000493	Soluble	-3.2	0.29	0.000627	Soluble	High	No	Yes	No	No	No	No	No	-8.09	0	1	0	0	0	0.55	0	0	1	6.23
S0064-5281793	O=C(OC(C(=O)O)Cc1ccc(c(c1)O)O)C=Cc1ccc(c(c1C=Cc1ccc(c(c1)O)O)O)O	C26H22O10	494.45	36	18	0.08	9	10	7	130.81	184.98	1.62	3.92	3.02	1.34	2.85	2.55	-5.15	0.00349	7.06e-06	Moderately soluble	-7.5	1.55e-05	3.14e-08	Poorly soluble	-3.51	0.154	0.000312	Soluble	Low	No	No	No	No	Yes	No	No	-6.53	1	2	1	1	2	0.11	1	3	3	4.18
S0065-73330	OC1C(OC2C(C1O)OC(=O)c1cc(O)c(c(c1c1c(C(=O)OC2)cc(c(c1O)O)O)O)O)OC(=O)c1cc(O)c(c(c1)O)O	C27H22O18	634.45	45	18	0.22	3	18	11	141.85	310.66	0.92	0.07	-0.3	-2.42	-2.15	-0.77	-3.92	0.077	0.000121	Soluble	-6.15	0.000452	7.12e-07	Poorly soluble	-0.51	195	0.307	Soluble	Low	No	Yes	No	No	No	No	No	-10.12	3	2	1	1	4	0.17	1	2	1	5.94
S0075-6602508	CCC(C(C)C)C=CC(C1CCC2C1(C)CCC1C2CC=C2C1(C)CCC(C2)OC1OC(CO)C(C(C1O)O)O)C	C35H58O6	574.83	41	0	0.89	8	6	4	165.14	99.38	4.23	6.96	5.63	3.85	4.84	5.1	-7.26	3.15e-05	5.49e-08	Poorly soluble	-8.86	7.92e-07	1.38e-09	Poorly soluble	-3.69	0.118	0.000206	Soluble	High	No	Yes	No	No	No	No	No	-4.86	1	4	0	0	1	0.55	0	1	3	7.93
S0102-74976920	OCC1OC(Oc2cc3c(O)cc(cc3[o+]c2c2ccc(c(c2)O)O)O)C(C(C1O)O)OC1OCC(C(C1O)O)O	C26H29O15	581.5	41	16	0.42	6	15	10	134.71	252.36	-2.41	-2.56	-1.15	-3.28	-3.55	-2.59	-1.73	10.9	0.0188	Very soluble	-2.19	3.72	0.00639	Soluble	0.42	1540	2.65	Soluble	Low	No	No	No	No	No	No	No	-11.66	3	3	1	1	4	0.17	1	2	1	6.3
S0110-13632905	OCC1(C)C(CCC2(C1CCC1(C2CC=C2C1(C)CCC1(C2CC(CC1O)(C)C)C)C)C)OC1OC(C(=O)O)C(C(C1O)O)O	C36H58O9	634.84	45	0	0.92	4	9	6	170.2	156.91	3.69	5.06	4.03	2.48	2.89	3.63	-6.7	0.000127	2e-07	Poorly soluble	-8.1	5.08e-06	8e-09	Poorly soluble	-3.5	0.203	0.00032	Soluble	Low	No	Yes	No	No	No	No	No	-6.58	2	3	1	1	4	0.11	0	2	2	7.89
S0111-122097	OCC1OC(OC2C(OC(C(C2O)O)C(=O)O)OC2CCC3(C(C2(C)CO)CCC2(C3CC=C3C2(C)CCC2(C3CC(C)(C)CC2O)C)C)C)C(C(C1O)O)OC1OC(C)C(C(C1O)O)O	C48H78O18	943.12	66	0	0.94	9	18	11	233.8	294.98	3.6	2.37	0.7	-1.4	-0.66	0.92	-6.59	0.000244	2.59e-07	Poorly soluble	-8.21	5.88e-06	6.24e-09	Poorly soluble	-0.35	418	0.444	Soluble	Low	No	Yes	No	No	No	No	No	-10.37	3	3	1	1	5	0.11	0	2	2	10
S0130-441896	OCC1OC(OC2CCC3(C(C2)CCC2C3CCC3(C2CC2C3C(C)C3(O2)CCC(CO3)C)C)C)C(C(C1OC1OC(C)C(C(C1O)O)O)O)OC1OC(CO)C(C(C1O)O)O	C45H74O17	887.06	62	0	1	8	17	9	218.06	255.91	5.38	1.66	0.29	-1.31	-1.47	0.91	-5.86	0.00123	1.39e-06	Moderately soluble	-6.65	0.0002	2.25e-07	Poorly soluble	0.4	2210	2.49	Soluble	Low	No	Yes	No	No	No	No	No	-10.53	3	3	1	1	5	0.17	0	1	2	10
S0141-76972524	OCC1OC(OC(=O)C23CCC(C(C3C3=CCC4C(C3(CC2)C)(C)CCC2C4(C)CC(C(C2(C)CO)O)O)O)(C)C)C(C(C1O)O)O	C36H58O11	666.84	47	0	0.92	5	11	8	172.11	197.37	1.15	2.69	1.41	0.94	1.41	1.52	-5.34	0.00305	4.58e-06	Moderately soluble	-6.49	0.000217	3.26e-07	Poorly soluble	-2.09	5.46	0.00818	Soluble	Low	No	Yes	No	No	No	No	No	-8.46	3	3	1	1	4	0.17	0	1	1	7.97
S0149-44258423	OCC1OC(Oc2cc3oc(cc(=O)c3c(c2O)O)c2ccc(cc2)O)C(C(C1O)O)O	C21H20O11	448.38	32	16	0.29	4	11	7	108.13	190.28	1.75	0.51	-0.24	-2.1	-0.12	-0.04	-3.05	0.402	0.000897	Soluble	-4.08	0.0376	8.39e-05	Moderately soluble	-2.1	3.55	0.00791	Soluble	Low	No	No	No	No	No	No	No	-8.67	2	0	1	1	3	0.17	1	1	1	5.19
S0152-668079	CC=C(C(=O)OC1Cc2c(OC1(C)C)ccc1c2oc(=O)cc1)C	C19H20O5	328.36	24	10	0.37	3	5	0	91.13	65.74	3.13	3.69	3.38	2.64	4.06	3.38	-4.31	0.0161	4.89e-05	Moderately soluble	-4.76	0.0057	1.73e-05	Moderately soluble	-5.24	0.00188	5.73e-06	Moderately soluble	High	Yes	No	No	Yes	Yes	No	Yes	-5.68	0	0	0	0	0	0.55	0	2	1	4.08
S0161-442985	CC1CCC2(NC1)OC1C(C2C)C2(C(C1)C1CC=C3C(C1CC2)(C)CCC(C3)O)C	C27H43NO2	413.64	30	0	0.93	0	3	2	127.23	41.49	4.25	5.39	4.91	4.94	3.97	4.69	-5.8	0.000655	1.58e-06	Moderately soluble	-6.02	0.000399	9.65e-07	Poorly soluble	-4.8	0.0065	1.57e-05	Moderately soluble	High	Yes	Yes	No	No	No	No	No	-5	1	1	0	0	1	0.55	0	1	2	6.56
S0162-73410	OCC1OC(OC2CCC3(C(=CCC4C3CCC3(C4CC4C3C(C)C3(O4)CCC(CN3)C)C)C2)C)C(C(C1O)OC1OC(CO)C(C(C1O)O)O)OC1OC(C)C(C(C1O)O)O	C45H73NO16	884.06	62	0	0.96	8	17	10	223.21	258.71	4.03	1.11	-0.59	-1.46	-1.8	0.26	-5.49	0.00284	3.22e-06	Moderately soluble	-6.14	0.000646	7.31e-07	Poorly soluble	0.1	1110	1.25	Soluble	Low	No	Yes	No	No	No	No	No	-10.9	3	4	1	1	5	0.17	0	1	2	10
S0163-168971	OCC1OC(OC2CCC3(C(=CCC4C3CCC3(C4CC4C3C(C)C3(O4)CCC(CN3)C)C)C2)C)C(C(C1OC1OC(C)C(C(C1O)O)O)O)OC1OC(C)C(C(C1O)O)O	C45H73NO15	868.06	61	0	0.96	7	16	9	222.05	238.48	5.31	1.05	0.43	-0.73	-1.2	0.97	-5.42	0.00329	3.79e-06	Moderately soluble	-5.65	0.00195	2.24e-06	Moderately soluble	-0.49	283	0.327	Soluble	Low	No	Yes	No	No	No	No	No	-10.85	3	3	1	1	5	0.17	0	1	1	10
S0166-3035446	CC1CCC2(OC1)OC1C(C2C)C2(C(C1)C1CCC3C(C1CC2)(C)CCC(C3)O)C	C27H44O3	416.64	30	0	1	0	3	1	122.07	38.69	4.4	6.49	5.79	5.08	4.3	5.21	-6.51	0.000128	3.08e-07	Poorly soluble	-7.1	3.32e-05	7.97e-08	Poorly soluble	-4.51	0.0129	3.1e-05	Moderately soluble	High	Yes	No	No	No	No	No	No	-4.23	1	2	0	0	1	0.55	0	0	2	6.88
S0169-44258427	OC1C(OC(C(C1O)O)COC1OC(C)C(C(C1O)O)O)Oc1cc2oc(cc(=O)c2c(c1O)O)c1ccc(cc1)O	C27H30O15	594.52	42	16	0.44	6	15	9	139.36	249.2	1.14	-0.19	-1.39	-3.43	-1.64	-1.1	-3.29	0.303	0.00051	Soluble	-4.59	0.0154	2.59e-05	Moderately soluble	-0.88	77.7	0.131	Soluble	Low	No	Yes	No	No	No	No	No	-10.06	3	4	1	1	3	0.17	1	1	1	6.38
S0170-15227299	O=C1C=C2C(C3(C1CC(O)C(C3)O)C)CCC1(C2(O)CCC1C(C1CCC(O1)(C)C)(O)C)C	C27H42O6	462.62	33	0	0.89	2	6	4	126.39	107.22	3.37	1.45	2.9	1.93	3.03	2.53	-3.49	0.15	0.000324	Soluble	-3.31	0.228	0.000493	Soluble	-3.2	0.29	0.000627	Soluble	High	No	Yes	No	No	No	No	No	-8.09	0	1	0	0	0	0.55	0	0	1	6.23
S0176-197678	CC(=CCc1cc(ccc1O)C1CC(=O)c2c(O1)c1C=CC(Oc1cc2)(C)C)C	C25H26O4	390.47	29	12	0.32	3	4	1	115.37	55.76	4.17	5.4	5.36	3.38	5.67	4.8	-5.77	0.000661	1.69e-06	Moderately soluble	-6.33	0.000184	4.72e-07	Poorly soluble	-6.63	9.09e-05	2.33e-07	Poorly soluble	High	Yes	No	No	Yes	Yes	No	Yes	-4.85	0	0	0	0	1	0.55	0	1	2	4.49
S0186-5282155	OCC1OC(Oc2c(oc3c(c2=O)c(O)cc(c3)O)c2ccc(cc2)O)C(C(C1O)O)OC1OC(CO)C(C(C1O)O)O	C27H30O16	610.52	43	16	0.44	7	16	10	140.52	269.43	1.81	-0.88	-2.42	-4.16	-2.24	-1.58	-2.88	0.797	0.00131	Soluble	-4.3	0.0309	5.06e-05	Moderately soluble	-0.31	302	0.494	Soluble	Low	No	Yes	No	No	No	No	No	-10.65	3	4	1	1	4	0.17	0	0	1	6.53
S0205-102285187	O=C1CCC2(C(C1(C)C)CC=C1C2CCC2(C1(C)CCC1(C2CCCC1(C)C)C)C)C	C30H48O	424.7	31	0	0.9	0	1	0	133.92	17.07	4.48	8.84	8.38	6.82	7.51	7.2	-8.04	3.85e-06	9.07e-09	Poorly soluble	-9.08	3.51e-07	8.26e-10	Poorly soluble	-7.86	5.86e-06	1.38e-08	Poorly soluble	Low	No	No	No	No	No	No	No	-2.61	1	3	0	1	2	0.55	0	1	2	5.98
S0208-5487497	OCC1OC(OCC2OC(Oc3ccc(c4c3c(=O)c3c(o4)cc(cc3O)OC)O)C(C(C2O)O)O)C(C(C1O)O)O	C26H30O16	598.51	42	14	0.5	7	16	9	137.06	258.43	2.3	-1.53	-2.63	-4.05	-2.22	-1.63	-2.37	2.54	0.00425	Soluble	-3.39	0.244	0.000407	Soluble	-0.18	393	0.656	Soluble	Low	No	Yes	No	No	No	No	No	-11.04	3	4	1	1	3	0.17	0	1	1	6.48
S0215-101995822	O=CC12CCC3C(C2CC(=O)C(=C1C)O)(C)CCC1(C3(C)CCC2(C1CC(=C)CC2)C)C	C29H42O3	438.64	32	0	0.79	1	3	1	130.67	54.37	3.7	6.38	6.97	4.63	6.46	5.63	-6.51	0.000135	3.07e-07	Poorly soluble	-7.31	2.13e-05	4.86e-08	Poorly soluble	-6.68	9.25e-05	2.11e-07	Poorly soluble	Low	No	No	No	No	No	No	No	-4.45	1	3	0	1	1	0.55	0	2	2	6
S0220_117440	OCC1OC(Oc2ccc(cc2COC(=O)c2ccccc2)O)C(C(C1O)O)O	C20H22O9	406.38	29	12	0.35	7	9	5	98.38	145.91	3.16	0.66	-0.22	-0.33	0.22	0.7	-2.62	0.976	0.0024	Soluble	-3.3	0.204	0.000501	Soluble	-2.17	2.74	0.00675	Soluble	Low	No	Yes	No	No	No	No	No	-8.31	0	0	1	1	0	0.55	0	0	1	4.68
S0221-11599444	OCC1OC(Oc2ccc(cc2COC(=O)c2ccccc2)O)C(C(C1O)OC1OC(CO)C(C(C1O)O)O)O	C26H32O14	568.52	40	12	0.5	10	14	8	130.76	225.06	1.31	-0.84	-2.4	-2.42	-1.86	-1.24	-2.4	2.28	0.004	Soluble	-3.41	0.223	0.000393	Soluble	-0.39	231	0.406	Soluble	Low	No	No	No	No	No	No	No	-10.36	3	4	1	1	3	0.17	0	0	2	5.89
S0236-6451084	O=C(OC(C(=O)O)Cc1ccc(c(c1)O)O)C=Cc1ccc(c2c1C(C(=O)OC(C(=O)O)Cc1ccc(c(c1)O)O)C(O2)c1ccc(c(c1)O)O)O	C36H30O16	718.61	52	24	0.17	14	16	9	178.07	278.04	1.46	3.98	2.9	0.25	2.57	2.23	-6.22	0.000433	6.02e-07	Poorly soluble	-9.52	2.17e-07	3.02e-10	Poorly soluble	-4.41	0.0282	3.93e-05	Moderately soluble	Low	No	No	No	No	No	No	No	-7.86	3	3	2	1	4	0.11	1	3	3	6
S0247-5281809	Oc1ccc2c(c1)oc(=O)c1c2oc2c1ccc1c2CCC(O1)(C)C	C20H16O5	336.34	25	17	0.25	0	5	1	95.59	72.81	3.11	4.1	4.5	2.95	4.66	3.86	-5.01	0.00328	9.74e-06	Moderately soluble	-5.33	0.00156	4.63e-06	Moderately soluble	-6.9	4.2e-05	1.25e-07	Poorly soluble	High	Yes	Yes	Yes	Yes	Yes	No	No	-5.44	0	0	0	0	0	0.55	0	1	1	3.39
S0261_5324377	COC(=O)C1C2CC3C4=Nc5c(C14CCN3CC2=CC)cccc5	C20H22N2O2	322.4	24	6	0.5	2	4	0	100.68	41.9	3.03	1.75	2.09	2.82	3.48	2.63	-2.99	0.327	0.00101	Soluble	-2.25	1.83	0.00566	Soluble	-4.3	0.0163	5.05e-05	Moderately soluble	High	Yes	No	No	Yes	No	Yes	Yes	-7.02	0	0	0	0	0	0.55	0	1	0	5.6
S0273-70699351	CCC(C(C)C)CCC(C1CCC2C1(C)CCC1C2CC=C2C1(C)CCC(C2)OC1OC(CO)C(C(C1O)O)O)C	C35H60O6	576.85	41	0	0.94	9	6	4	165.61	99.38	4.98	7.74	5.85	3.96	5.02	5.51	-7.7	1.15e-05	2e-08	Poorly soluble	-9.67	1.23e-07	2.14e-10	Poorly soluble	-4.4	0.0228	3.94e-05	Moderately soluble	Low	No	No	No	No	No	No	No	-4.32	1	4	0	0	1	0.55	0	1	3	8.02
S0277-70699355	CCC(C(C)C)C=CC(C1CCC2C1(C)CCC1C2CC=C2C1(C)CCC(C2)OC1OC(CO)C(C(C1O)O)O)C	C35H58O6	574.83	41	0	0.89	8	6	4	165.14	99.38	4.23	6.96	5.63	3.85	4.84	5.1	-7.26	3.15e-05	5.49e-08	Poorly soluble	-8.86	7.92e-07	1.38e-09	Poorly soluble	-3.69	0.118	0.000206	Soluble	High	No	Yes	No	No	No	No	No	-4.86	1	4	0	0	1	0.55	0	1	3	7.93
S0283-12315525	OC1CCC2(C(C1(C)C)CCC1(C2CC=C2C1(C)CCC1(C2C(O)C(C)(C)CC1)C(=O)O)C)C	C30H48O4	472.7	34	0	0.9	1	4	3	137.82	77.76	3.6	6.14	6.2	4.97	4.96	5.17	-6.57	0.000126	2.67e-07	Poorly soluble	-7.56	1.32e-05	2.78e-08	Poorly soluble	-5.3	0.00237	5.02e-06	Moderately soluble	High	No	Yes	No	No	No	No	No	-4.82	1	3	0	1	1	0.56	0	1	2	6.4
S0286_6770	C1Oc2c(O1)cc1c(c2)CCN2C1Cc1ccc3c(c1C2)OCO3	C19H17NO4	323.34	24	12	0.37	0	5	0	90.15	40.16	3.34	2.98	1.94	2.56	3.3	2.83	-4.09	0.0262	8.09e-05	Moderately soluble	-3.49	0.105	0.000326	Soluble	-4.88	0.00422	1.31e-05	Moderately soluble	High	Yes	No	Yes	Yes	No	Yes	Yes	-6.16	0	0	0	0	0	0.55	0	0	0	3.5
S0286-6770	C1Oc2c(O1)cc1c(c2)CCN2C1Cc1ccc3c(c1C2)OCO3	C19H17NO4	323.34	24	12	0.37	0	5	0	90.15	40.16	3.34	2.98	1.94	2.56	3.3	2.83	-4.09	0.0262	8.09e-05	Moderately soluble	-3.49	0.105	0.000326	Soluble	-4.88	0.00422	1.31e-05	Moderately soluble	High	Yes	No	Yes	Yes	No	Yes	Yes	-6.16	0	0	0	0	0	0.55	0	0	0	3.5
S0289_101995286	Oc1cccc(c1)CCc1c(Cc2ccc(cc2)O)c(O)cc(c1Cc1ccc(cc1)O)O	C28H26O5	442.5	33	24	0.14	7	5	5	129.72	101.15	2.57	6.2	5.18	3.87	5.78	4.72	-6.57	0.00012	2.72e-07	Poorly soluble	-8.11	3.44e-06	7.78e-09	Poorly soluble	-8.57	1.18e-06	2.66e-09	Poorly soluble	High	No	Yes	Yes	Yes	No	Yes	No	-4.6	0	0	0	0	1	0.55	0	0	2	3.37
SD Remdesivir-121304016	CCC(COC(=O)C(NP(=O)(Oc1ccccc1)OCC1OC(C(C1O)O)(C#N)c1ccc2n1ncnc2N)C)CC	C27H35N6O8P	602.58	42	15	0.48	14	12	4	150.43	213.36	3.24	1.91	2.21	0.18	-0.05	1.5	-4.12	0.0458	7.59e-05	Moderately soluble	-6.01	0.000584	9.69e-07	Poorly soluble	-4.77	0.0103	1.71e-05	Moderately soluble	Low	No	Yes	No	No	No	No	Yes	-8.62	2	3	2	1	3	0.17	0	1	2	6.33
SD Theaflavin-135403798	Oc1cc2OC(C(Cc2c(c1)O)O)c1cc2c(cc(c(c2c(=O)c(c1)O)O)O)C1Oc2cc(O)cc(c2CC1O)O	C29H24O12	564.49	41	23	0.21	2	12	9	143.98	217.6	1.84	2.38	1.56	-0.79	1.56	1.31	-5.12	0.00426	7.54e-06	Moderately soluble	-6.59	0.000145	2.57e-07	Poorly soluble	-4.22	0.0339	6.01e-05	Moderately soluble	Low	No	No	No	No	Yes	No	Yes	-8.05	3	2	1	1	3	0.17	1	1	1	5.03
SD-Candesartan-2541	CCOc1nc2c(n1Cc1ccc(cc1)c1ccccc1c1n[nH]nn1)c(ccc2)C(=O)O	C24H20N6O3	440.45	33	26	0.12	7	7	2	122.35	118.81	2.44	4.07	4.03	3.51	3.61	3.53	-5.26	0.00244	5.55e-06	Moderately soluble	-6.27	0.000237	5.37e-07	Poorly soluble	-7.93	5.22e-06	1.19e-08	Poorly soluble	High	No	Yes	Yes	Yes	Yes	No	No	-6.1	0	0	0	0	0	0.56	0	0	2	3.33
SD-Hypericin-3663	CC1=CC(=O)c2c3c1c1C(=CC(=O)c4c1c1c3c3c(c2O)c(O)cc(c3c2c1c(c4O)c(O)cc2O)O)C	C30H16O8	504.44	38	22	0.07	0	8	6	144.83	155.52	3.1	5.71	5.76	1.36	5.37	4.26	-6.99	5.12e-05	1.02e-07	Poorly soluble	-8.74	9.13e-07	1.81e-09	Poorly soluble	-7.17	3.37e-05	6.68e-08	Poorly soluble	Low	No	No	No	Yes	Yes	No	No	-5.32	2	3	1	1	4	0.17	1	2	2	3.89
SD-Montelukast-5281040	OC(=O)CC1(CSC(c2cccc(c2)C=Cc2ccc3c(n2)cc(cc3)Cl)CCc2ccccc2C(O)(C)C)CC1	C35H36ClNO3S	586.18	41	22	0.31	12	4	2	172.65	95.72	5.15	7.72	8.23	5.7	9.38	7.24	-7.94	6.68e-06	1.14e-08	Poorly soluble	-9.57	1.57e-07	2.68e-10	Poorly soluble	-11.38	2.47e-09	4.22e-12	Insoluble	Low	No	Yes	No	Yes	No	Yes	Yes	-4.39	2	4	1	1	1	0.56	0	0	3	4.74
T0012-164617	COc1ccc2c(c1)[nH]c1c2CCN2C1CC1C(C2)C(C)OC=C1C(=O)OC	C22H26N2O4	382.45	28	9	0.5	3	5	1	109.96	63.79	3.56	2.72	2.48	1.8	2.83	2.68	-3.96	0.0415	0.000108	Soluble	-3.71	0.074	0.000193	Soluble	-4.49	0.0125	3.27e-05	Moderately soluble	High	Yes	No	No	No	No	Yes	No	-6.7	0	0	0	0	0	0.56	1	0	1	4.71
T0020-94225	CC(=O)OC1CCC2(C(C1(C)C)CCC1(C2CCC2(C1=CCC1(C2CC(C)(C)CC1)C)C)C)C	C32H52O2	468.75	34	0	0.91	2	2	0	144.62	26.3	5.21	9.88	8.74	7.08	7.42	7.67	-8.84	6.8e-07	1.45e-09	Poorly soluble	-10.36	2.07e-08	4.41e-11	Insoluble	-7.77	7.89e-06	1.68e-08	Poorly soluble	Low	No	No	No	No	No	No	No	-2.14	1	3	0	1	1	0.55	0	1	2	5.98
T0033-72341	CCC1CN2CCc3c(C2CC1CC1NCCc2c1[nH]c1c2cc(cc1)O)cc(c(c3)OC)OC	C29H37N3O3	475.62	35	15	0.52	5	5	3	147.95	69.75	3.92	4.61	3.7	2.88	4.89	4	-5.68	0.000993	2.09e-06	Moderately soluble	-5.8	0.000754	1.59e-06	Moderately soluble	-7.76	8.25e-06	1.73e-08	Poorly soluble	High	Yes	Yes	No	No	No	No	No	-5.93	0	2	0	0	0	0.55	1	0	2	4.95
T0046-5281711	Oc1cc2c(=O)oc3c(c2c(c1O)O)c1c(=O)oc2c4c1c(c3O)oc(=O)c4c1c(c2O)oc(=O)c2c1c(O)c(O)c(c2)O	C28H10O16	602.37	44	32	0	0	16	8	150.5	282.68	0.75	1.91	2.65	-0.31	2.67	1.53	-5.32	0.00291	4.83e-06	Moderately soluble	-7.47	2.04e-05	3.39e-08	Poorly soluble	-6.54	0.000176	2.92e-07	Poorly soluble	Low	No	No	No	No	No	No	No	-8.62	3	2	1	1	5	0.17	1	4	1	4.19
T0047-73179	O=CC(C(C1OC(=O)c2cc(O)c(c(c2c2c(C(=O)OCC1O)cc(c(c2O)O)O)O)O)OC(=O)c1cc(O)c(c(c1)O)O)OC(=O)c1cc(O)c(c(c1)O)O	C34H26O22	786.56	56	24	0.15	9	22	13	178.79	385.26	0.2	0.94	0.53	-3.08	-1	-0.48	-5.03	0.00731	9.29e-06	Moderately soluble	-8.62	1.9e-06	2.41e-09	Poorly soluble	-1.51	24.4	0.031	Soluble	Low	No	Yes	No	No	No	No	No	-10.43	3	3	1	1	4	0.17	1	3	2	6.3
T0048-14411424	OC1C(OC2C(C1OC(=O)c1cc(O)c(c(c1c1c(C(=O)OC2)cc(c(c1O)O)O)O)O)OC(=O)c1cc(O)c(c(c1)O)O)OC(=O)c1cc(O)c(c(c1)O)O	C34H26O22	786.56	56	24	0.18	6	22	13	177.56	377.42	1.61	1.23	0.69	-2.6	-2.03	-0.22	-5.41	0.00304	3.87e-06	Moderately soluble	-8.75	1.39e-06	1.76e-09	Poorly soluble	-1.34	35.9	0.0456	Soluble	Low	No	Yes	No	No	No	No	No	-10.22	3	3	1	1	4	0.17	1	2	1	7.26
T0049-28523	OCC1OC(OC2CCC3(C(C2)CCC2C3CCC3(C2CC2C3C(C)C3(O2)CCC(CN3)C)C)C)C(C(C1OC1OC(CO)C(C(C1OC1OC(CO)C(C(C1O)O)O)OC1OCC(C(C1O)O)O)O)O)O	C50H83NO21	1034.19	72	0	1	11	22	13	251.27	337.86	0.89	-0.65	-3.08	-3.69	-4.02	-2.11	-5.12	0.00791	7.65e-06	Moderately soluble	-5.97	0.0011	1.07e-06	Moderately soluble	2.11	132000	128	Soluble	Low	No	Yes	No	No	No	No	No	-13.07	3	4	2	1	5	0.17	0	1	2	10
T0063-167631	O=C1OC(CC2(C1CCC1(C2C2OC(=O)C1(O)C1C2O1)C)C)c1cocc1	C20H22O7	374.38	27	5	0.7	1	7	1	89.54	98.5	2.09	1.33	1.42	1.04	2.13	1.6	-3.07	0.319	0.000851	Soluble	-3	0.375	0.001	Soluble	-3.21	0.233	0.000622	Soluble	High	No	Yes	No	No	No	Yes	No	-7.64	0	0	0	0	0	0.55	0	2	1	5.27
T0065-15215479	O=C1OC(CC2(C1CCC1(C2C(=O)C=CC1O)C)C)c1cocc1	C19H22O5	330.37	24	5	0.58	1	5	1	86.28	76.74	2.26	1.84	2.48	1.53	2.47	2.12	-3.14	0.242	0.000732	Soluble	-3.07	0.28	0.000847	Soluble	-3.5	0.106	0.00032	Soluble	High	Yes	Yes	No	No	No	No	No	-7.01	0	0	0	0	0	0.55	0	0	0	4.91
T0068-100926541	OCC1OC(OC(C2C3OC3C3(C2CCC(=CC3=O)C)C)(C)C)C(C(C1O)O)O	C21H32O8	412.47	29	0	0.86	4	8	4	102.01	128.98	2.02	-0.22	-0.09	-0.51	0.48	0.34	-1.99	4.18	0.0101	Very soluble	-2.03	3.84	0.0093	Soluble	-0.43	155	0.375	Soluble	High	No	Yes	No	No	No	No	No	-8.97	0	0	0	0	0	0.55	0	1	1	5.95
T0069-177384	OCC1OC(OC(C2CCC3(C4C2C3C(=O)C=C4C)C)(C)C)C(C(C1O)O)O	C21H32O7	396.47	28	0	0.86	4	7	4	100.93	116.45	3.01	0.23	0.39	0.28	0.62	0.9	-2.18	2.63	0.00662	Soluble	-2.24	2.31	0.00582	Soluble	-0.7	79.1	0.2	Soluble	High	No	Yes	No	No	No	No	No	-8.56	0	0	0	0	0	0.55	0	0	1	5.95
T0072-250395	OC1C(COC(=O)c2cc(O)c(c(c2)O)O)OC(C(C1OC(=O)c1cc(O)c(c(c1)O)O)O)OC(=O)c1cc(O)c(c(c1)O)O	C27H24O18	636.47	45	18	0.22	10	18	11	142.86	310.66	2.17	0.36	-0.28	-2.42	-1.93	-0.42	-3.65	0.143	0.000224	Soluble	-6.45	0.000227	3.56e-07	Poorly soluble	-0.2	397	0.624	Soluble	Low	No	Yes	No	No	No	No	No	-9.93	3	2	1	1	4	0.17	1	2	2	5.32
T0074-9929901	CC(=CCCC1(C)CCc2c(O1)ccc(c2)O)CCC=C(CCC=C(C)C)C	C26H38O2	382.58	28	6	0.54	9	2	1	122.95	29.46	5.2	8.21	7.68	5.28	7.61	6.79	-6.95	4.3e-05	1.12e-07	Poorly soluble	-8.69	7.82e-07	2.04e-09	Poorly soluble	-6.95	4.27e-05	1.12e-07	Poorly soluble	Low	No	Yes	No	No	No	No	Yes	-2.8	1	1	0	1	1	0.55	0	1	3	4.23
T0108-99516	CC1CCC2(OC1)OC1C(C2C)C2(C(C1)C1CCC3C(C1CC2)(C)CCC(C3)O)C	C27H44O3	416.64	30	0	1	0	3	1	122.07	38.69	4.4	6.49	5.79	5.08	4.3	5.21	-6.51	0.000128	3.08e-07	Poorly soluble	-7.1	3.32e-05	7.97e-08	Poorly soluble	-4.51	0.0129	3.1e-05	Moderately soluble	High	Yes	No	No	No	No	No	No	-4.23	1	2	0	0	1	0.55	0	0	2	6.88
T0110-10440782	OCC1OC(OC2CCC3(C(=CCC4C3CCC3(C4CC4C3C(C)C(O4)(O)CCC(COC3OC(CO)C(C(C3O)O)O)C)C)C2)C)C(C(C1O)O)OC1OC(C)C(C(C1O)O)O	C45H74O18	903.06	63	0	0.96	12	18	11	220.94	287.14	4.66	0.39	-0.83	-2.18	-1.55	0.1	-4.89	0.0116	1.28e-05	Moderately soluble	-5.99	0.000933	1.03e-06	Moderately soluble	0.95	8010	8.87	Soluble	Low	No	Yes	No	No	No	No	No	-11.53	3	4	2	1	5	0.17	0	1	2	10
T0111-131752658	OCC1OC(OC2CC3CCC4C(C3(CC2O)C)CCC2(C4CC3C2C(C(O3)(O)CCC(COC2OC(CO)C(C(C2O)O)O)C)C)C)C(C(C1OC1OC(C)C(C(C1O)O)O)O)O	C45H76O19	921.07	64	0	1	12	19	12	222.57	307.37	4.71	-0.31	-1.78	-2.76	-2.42	-0.51	-4.56	0.0252	2.73e-05	Moderately soluble	-5.68	0.00191	2.07e-06	Moderately soluble	1.77	53700	58.3	Soluble	Low	No	Yes	No	No	No	No	No	-12.14	3	4	2	1	5	0.17	0	1	2	10
T0112-496770	OCC1OC(OC2CCC3(C(=CCC4C3CCC3(C4CC4C3C(C)C(O4)(O)CCC(COC3OC(CO)C(C(C3O)O)O)C)C)C2)C)C(C(C1O)OC1OC(CO)C(C(C1O)O)O)OC1OC(C)C(C(C1O)O)O	C51H84O23	1065.2	74	0	0.96	15	23	14	253.32	366.29	4	-1.2	-3.01	-4.39	-3.63	-1.64	-4.7	0.0213	2e-05	Moderately soluble	-6	0.00107	1e-06	Moderately soluble	2.84	742000	697	Soluble	Low	No	Yes	No	No	No	No	No	-13.65	3	4	2	1	5	0.17	0	1	2	10
T0113-76152868	OCC1OC(OC2CCC3(C(=CCC4C3CCC3(C4CC4C3C(C)C(O4)(OC)CCC(COC3OC(CO)C(C(C3O)O)O)C)C)C2)C)C(C(C1OC1OCC(C(C1O)O)O)O)OC1OC(C)C(C(C1O)O)O	C51H84O22	1049.2	73	0	0.96	15	22	12	252.08	335.06	4.72	-1.15	-1.71	-3.68	-2.6	-0.89	-4.63	0.0246	2.34e-05	Moderately soluble	-5.39	0.00423	4.04e-06	Moderately soluble	1.71	53800	51.3	Soluble	Low	No	Yes	No	No	No	No	No	-13.52	3	4	2	1	5	0.17	0	1	2	10
T0114-131752407	OCC1OC(OCC2OC(OC3CCC4(C(=CCC5C4CCC4(C5CC5C4C(C)C(O5)(O)CCC(COC4OC(CO)C(C(C4O)O)O)C)C)C3)C)C(C(C2O)O)O)C(C(C1O)O)OC1OC(C)C(C(C1O)O)O	C51H84O23	1065.2	74	0	0.96	15	23	14	253.32	366.29	4.86	-1.75	-3.01	-4.39	-3.63	-1.58	-4.35	0.0474	4.45e-05	Moderately soluble	-5.43	0.00398	3.74e-06	Moderately soluble	2.84	742000	697	Soluble	Low	No	Yes	No	No	No	No	No	-14.04	3	4	2	1	5	0.17	0	1	2	10
T0115-131752408	OCC1OC(OCC2OC(OC3CCC4(C(=CCC5C4CCC4(C5CC5C4C(C)C(O5)(O)CCC(COC4OC(CO)C(C(C4O)O)O)C)C)C3)C)C(C(C2O)O)O)C(C(C1OC1OCC(C(C1O)O)O)O)OC1OC(C)C(C(C1O)O)O	C56H92O27	1197.31	83	0	0.96	17	27	16	279.73	425.21	4.62	-3.83	-4.54	-6.02	-5.25	-3.01	-3.73	0.224	0.000187	Soluble	-4.51	0.0373	3.12e-05	Moderately soluble	4.3	23800000	19900	Soluble	Low	No	Yes	No	No	No	No	No	-16.32	3	4	2	1	7	0.17	0	1	2	10
T0118-92097	OC1CCC2(C(C1(C)C)CCC1(C2CCC2(C1=CCC1(C2CC(C)(C)CC1)C)C)C)C	C30H50O	426.72	31	0	0.93	0	1	1	134.88	20.23	4.78	9.3	8.17	6.92	6.92	7.22	-8.34	1.93e-06	4.52e-09	Poorly soluble	-9.63	1.01e-07	2.36e-10	Poorly soluble	-7.16	2.93e-05	6.85e-08	Poorly soluble	Low	No	No	No	No	No	No	No	-2.3	1	3	0	1	2	0.55	0	1	2	6.04
T0129-22833598	OCC1OC(OCC2OC(OC(=O)C(=CC=CC(=CC=CC=C(C=CC=C(C(=O)OC3OC(CO)C(C(C3O)O)O)C)C)C)C)C(C(C2O)O)O)C(C(C1O)O)O	C38H54O19	814.82	57	0	0.58	17	19	11	194.81	312.05	2.92	-0.34	-3.05	-3.56	-1.4	-1.09	-3.56	0.227	0.000278	Soluble	-5.75	0.00144	1.77e-06	Moderately soluble	4.63	34500000	42400	Soluble	Low	No	Yes	No	No	No	No	No	-11.51	3	4	2	1	5	0.17	0	3	2	8.44
T0161-16175788	OC1OC(COC(=O)c2cc(O)c(c(c2)O)O)C(C2C1OC(=O)c1cc(O)c(c(c1c1c(C(=O)O2)cc(c(c1O)O)O)O)O)OC(=O)c1cc(O)c(c(c1c1c(O)c(O)c2c3c1c(=O)oc1c3c(c(=O)o2)cc(c1O)O)O)O	C48H30O30	1086.73	78	40	0.12	8	30	17	251.86	518.76	0.62	2.04	1.98	-3.29	-0.55	0.16	-7.71	2.1e-05	1.93e-08	Poorly soluble	-12.56	2.98e-10	2.74e-13	Insoluble	-4.42	0.0412	3.79e-05	Moderately soluble	Low	No	Yes	No	No	No	No	No	-11.48	3	3	1	1	5	0.17	1	4	2	8
T0162-16175789	OC1OC2COC(=O)c3cc(O)c(c(c3Oc3cc4c5c6c(c(c7c(C(=O)OC2C2C1OC(=O)c1cc(O)c(c(c1c1c(C(=O)O2)cc(c(c1O)O)O)O)O)cc(O)c(c7O)O)c(O)c(O)c6oc4=O)c(=O)oc5c3O)O)O	C48H28O30	1084.72	78	40	0.12	0	30	16	249.92	507.76	1.71	2	2.38	-3.02	-1.06	0.4	-8.2	6.77e-06	6.24e-09	Poorly soluble	-12.29	5.57e-10	5.13e-13	Insoluble	-5.05	0.00976	8.99e-06	Moderately soluble	Low	No	Yes	No	No	No	No	No	-11.5	3	3	1	1	5	0.17	1	4	1	8.69
T0163-44584734	OC1C(O)OC(C(C1O)OC(=O)c1cc(O)c(c(c1c1c(O)c(O)c2c3c1c(=O)oc1c3c(c(=O)o2)cc(c1O)O)O)O)COC(=O)c1cc(O)c(c(c1)O)O	C34H24O22	784.54	56	28	0.18	8	22	13	181.46	385.24	1.25	0	0.03	-2.83	-0.73	-0.45	-4.55	0.0223	2.84e-05	Moderately soluble	-7.64	1.79e-05	2.28e-08	Poorly soluble	-2.4	3.09	0.00394	Soluble	Low	No	Yes	No	No	No	No	No	-11.09	3	3	1	1	4	0.17	1	4	2	6.37
T0243-3035567	OCC1OC(OC2C(Oc3c(C2=O)c(O)cc(c3)O)c2ccc(c(c2)O)O)C(C(C1O)O)O	C21H22O12	466.39	33	12	0.38	4	12	8	107.14	206.6	1.07	-0.64	-1.31	-2.67	-1.47	-1.01	-2.33	2.16	0.00464	Soluble	-3.23	0.277	0.000595	Soluble	-0.29	238	0.509	Soluble	Low	No	No	No	No	No	No	No	-9.6	2	1	1	1	3	0.17	1	1	1	5.3
T0245-127406	O=C(c1cc(O)c(c(c1)O)O)OC1C(OC(=O)c2cc(O)c(c(c2)O)O)CC(CC1OC(=O)c1cc(O)c(c(c1)O)O)(O)C(=O)O	C28H24O18	648.48	46	18	0.21	10	18	11	147.23	318.5	0.77	1.13	0.62	-1.89	-1.33	-0.14	-4.2	0.0407	6.28e-05	Moderately soluble	-7.41	2.51e-05	3.87e-08	Poorly soluble	-0.72	124	0.191	Soluble	Low	No	Yes	No	No	No	No	No	-9.45	3	2	1	1	4	0.11	1	2	2	4.99
T0312-5322012	COc1cc(C=CC(=O)NCCc2ccc(cc2)O)cc2c1OC(C2C(=O)NCCc1ccc(cc1)O)c1ccc(c(c1)OC)O	C36H36N2O8	624.68	46	24	0.22	14	8	5	173.24	146.58	4.11	4.94	4.34	1.9	5.57	4.17	-6.29	0.000322	5.16e-07	Poorly soluble	-7.76	1.1e-05	1.76e-08	Poorly soluble	-9.68	1.29e-07	2.07e-10	Poorly soluble	Low	No	Yes	No	Yes	Yes	No	No	-6.6	1	3	2	1	1	0.55	0	1	3	5.38
T0313-10394345	COc1cc(C=CC(=O)NCCc2ccc(cc2)O)cc2c1OC(C2C(=O)NCC(=O)c1ccc(cc1)O)c1ccc(c(c1)OC)O	C36H34N2O9	638.66	47	24	0.19	14	9	5	173.66	163.65	3.87	4.39	3.98	1.07	5.13	3.69	-6.02	0.000611	9.57e-07	Poorly soluble	-7.54	1.83e-05	2.86e-08	Poorly soluble	-9.21	3.96e-07	6.19e-10	Poorly soluble	Low	No	No	No	Yes	Yes	No	No	-7.08	2	3	2	1	2	0.17	0	1	3	5.32
T0318-11827970	OCC1OC(OC2CCC3(C(=CCC4C3CCC3(C4CC4C3C(C)C3(O4)CCC(CO3)C)C)C2)C)C(C(C1O)O)O	C33H52O8	576.76	41	0	0.94	3	8	4	153.98	117.84	4.45	4.08	3.54	2.41	2.14	3.32	-5.79	0.000939	1.63e-06	Moderately soluble	-6.26	0.000317	5.5e-07	Poorly soluble	-2.71	1.13	0.00196	Soluble	High	No	Yes	No	No	No	No	No	-6.92	1	3	0	0	0	0.55	0	1	2	8.21
T0331_493164	Oc1c2COC(=O)c2c(c2c1cc1OCOc1c2)c1ccc2c(c1)OCO2	C20H12O7	364.31	27	16	0.15	1	7	1	92.86	83.45	2.79	3.49	3.19	2.26	3.92	3.13	-4.67	0.00779	2.14e-05	Moderately soluble	-4.93	0.00433	1.19e-05	Moderately soluble	-5.65	0.000812	2.23e-06	Moderately soluble	High	No	No	Yes	Yes	Yes	Yes	Yes	-6.04	0	0	0	0	0	0.55	0	0	1	3.06
T0344-5373661	CC(=O)OC1CCC23C(C1(C)C)CCC1C3(C2)CCC2(C1(C)CCC2C(C=CC(=O)c1ccccc1)C)C	C35H48O3	516.75	38	6	0.71	6	3	0	155.37	43.37	5	9.48	8.43	6.39	8.01	7.46	-8.74	9.47e-07	1.83e-09	Poorly soluble	-10.3	2.59e-08	5.02e-11	Insoluble	-8.31	2.55e-06	4.93e-09	Poorly soluble	Low	No	No	No	No	No	No	No	-2.72	2	4	0	1	1	0.17	0	1	2	6.58
U0002-45358157	CC1CCC2(C(C1C)C1=CCC3C(C1(CC2)C)(C)CCC1C3(C)CCC(C1(C)C)O)C(=O)O	C30H48O3	456.7	33	0	0.9	1	3	2	136.91	57.53	4.01	7.34	7.09	5.82	5.46	5.94	-7.23	2.69e-05	5.89e-08	Poorly soluble	-8.38	1.92e-06	4.21e-09	Poorly soluble	-5.67	0.000972	2.13e-06	Moderately soluble	Low	No	No	No	No	No	No	No	-3.87	1	3	0	1	1	0.56	0	1	2	6.21
U0019-102058012	OCC1OC(OC2C(C)OC(C(C2O)O)OC2CCC3(C(=CCC4C3CCC3(C4CC4C3C(C)C3(O4)CCC(CO3)C)C)C2)C)C(C(C1O)O)O	C39H62O12	722.9	51	0	0.95	5	12	6	185.2	176.76	4.91	2.98	2.39	0.82	0.63	2.35	-5.87	0.000977	1.35e-06	Moderately soluble	-6.36	0.000319	4.41e-07	Poorly soluble	-1.46	25.4	0.0351	Soluble	Low	No	Yes	No	No	No	No	No	-8.59	3	3	1	1	5	0.17	0	1	1	9.25
V0014-5280441	OCC1OC(C(C(C1O)O)O)c1c(O)cc(c2c1oc(cc2=O)c1ccc(cc1)O)O	C21H20O10	432.38	31	16	0.29	3	10	7	106.61	181.05	1.38	0.21	-0.23	-2.02	0.33	-0.07	-2.84	0.629	0.00146	Soluble	-3.57	0.116	0.000268	Soluble	-2.38	1.81	0.0042	Soluble	Low	No	No	No	No	No	No	No	-8.79	1	0	1	1	2	0.55	0	0	1	5.12
V0041-168165	O=C1OC2COC(=O)c3cc(O)c(c(c3c3c(C(=O)OC2C2OC(=O)c4c(c5c1cc(O)c(c5O)O)c(O)c(O)c(c4c1c4C(=O)OC2C(O)c4c(c(c1O)O)O)O)cc(O)c(c3O)O)O)O	C41H26O26	934.63	67	30	0.15	0	26	16	211.49	455.18	0.63	0.94	0.99	-3.23	-1.86	-0.51	-6.56	0.000258	2.77e-07	Poorly soluble	-10.09	7.68e-08	8.21e-11	Insoluble	-2.48	3.12	0.00333	Soluble	Low	No	Yes	No	No	No	No	No	-11.33	3	3	1	1	5	0.17	1	2	1	7.58
V0045-5280805	Oc1cc(O)c2c(c1)oc(c(c2=O)OC1OC(COC2OC(C)C(C(C2O)O)O)C(C(C1O)O)O)c1ccc(c(c1)O)O	C27H30O16	610.52	43	16	0.44	6	16	10	141.38	269.43	2.43	-0.33	-1.69	-3.89	-2.11	-1.12	-3.3	0.308	0.000505	Soluble	-4.87	0.0083	1.36e-05	Moderately soluble	-0.29	315	0.515	Soluble	Low	No	Yes	No	No	No	No	No	-10.26	3	4	1	1	4	0.17	1	1	1	6.52
V0051-6280	COc1ccc(cc1OC)C(=O)OC1CCC2(C3C1(O)OC12CC2(C(C1CC3)(O)CC(C1(C2CN2CC(C)CCC2C1(C)O)O)O)O)C	C36H51NO11	673.79	48	6	0.81	5	12	6	175.72	178.61	2.91	0.96	0.98	0.81	1.45	1.42	-4.38	0.0278	4.12e-05	Moderately soluble	-4.3	0.0339	5.03e-05	Moderately soluble	-3.68	0.141	0.000209	Soluble	Low	No	Yes	No	No	No	No	No	-9.73	3	3	1	1	5	0.17	0	0	1	7.48
V0072_24148538	COC(=O)C1CC23C(C41Nc1c(C54C3N(CC5)CC=C2)cccc1)C	C21H24N2O2	336.43	25	6	0.57	2	3	1	102.85	41.57	3.1	2.91	1.61	3.12	2.38	2.62	-3.8	0.0527	0.000157	Soluble	-3.44	0.121	0.00036	Soluble	-4.34	0.0155	4.6e-05	Moderately soluble	High	Yes	No	No	No	No	Yes	No	-6.29	0	0	0	0	0	0.55	0	1	0	5.48
W0003-101281365	OCC1=C(C)C(C(OC1=O)C(C1(O)CCC2C1(C)CCC1C2CC=C2C1(C)C(=O)C=CC2)C)O	C28H38O6	470.6	34	0	0.71	3	6	3	129.21	104.06	3.21	2.88	3.26	2.67	3.59	3.12	-4.37	0.0199	4.23e-05	Moderately soluble	-4.73	0.00886	1.88e-05	Moderately soluble	-3.7	0.0941	0.0002	Soluble	High	No	Yes	No	No	No	No	No	-7.13	0	1	0	0	0	0.55	0	1	1	6.43
W0004-101281364	O=C1OC(C(C(=C1C)C)O)C(C1CCC2C1(C)CCC1C2C2OC2C2(C1(C)C(=O)C=CC2)O)C	C28H38O6	470.6	34	0	0.79	2	6	2	127.49	96.36	3.56	3.55	3.35	2.75	3.65	3.37	-4.86	0.00646	1.37e-05	Moderately soluble	-5.26	0.00259	5.51e-06	Moderately soluble	-3.55	0.134	0.000284	Soluble	High	No	Yes	No	No	No	No	No	-6.65	0	1	0	0	0	0.55	0	1	2	6.51
W0006-21607602	OCC1=C(C)CC(OC1=O)C(C1CCC2C1(C)C(O)CC1C2C2OC2C2(C1(C)C(=O)C=CC2)O)C	C28H38O7	486.6	35	0	0.79	3	7	3	128.65	116.59	3.15	2.62	2.32	1.95	3.04	2.62	-4.31	0.0239	4.9e-05	Moderately soluble	-4.72	0.00931	1.91e-05	Moderately soluble	-2.97	0.518	0.00106	Soluble	High	No	Yes	No	No	No	No	No	-7.41	0	2	0	0	0	0.55	0	1	1	6.46
W0007-14236709	CC1=C(C)C(=O)OC(C1)C(C1CCC2C1(C)CCC1C2C=CC2(C1(C)C(=O)C=CC2)O)(O)C	C28H38O5	454.6	33	0	0.71	2	5	2	128.08	83.83	3.52	3.92	4.28	3.48	3.94	3.83	-5	0.00459	1.01e-05	Moderately soluble	-5.38	0.0019	4.17e-06	Moderately soluble	-4.05	0.0401	8.83e-05	Moderately soluble	High	No	Yes	No	No	Yes	No	No	-6.29	0	1	0	0	0	0.55	0	1	2	6.28
W0008-12115994	OCC1=C(C)CC(OC1=O)C(C1CC=C2C1(C)CCC1C2CC=C2C1(C)C(=O)C=CC2)(O)C	C28H36O5	452.58	33	0	0.64	3	5	2	127.57	83.83	3.39	3.45	4.21	3.4	4.21	3.73	-4.62	0.0108	2.39e-05	Moderately soluble	-4.89	0.00581	1.28e-05	Moderately soluble	-4.29	0.0234	5.18e-05	Moderately soluble	High	No	Yes	No	No	Yes	No	Yes	-6.61	0	0	0	0	0	0.55	0	1	1	6.19
W0015-71524297	OCC1=C(C)CC(OC1=O)C(C1(O)CCC2C1(C)CCC1C2CC=C2C1(C)C(=O)C=CC2)(O)C	C28H38O6	470.6	34	0	0.71	3	6	3	129.24	104.06	3.55	2.77	3.4	2.67	3.72	3.22	-4.3	0.0233	4.96e-05	Moderately soluble	-4.61	0.0115	2.45e-05	Moderately soluble	-3.93	0.0553	0.000117	Soluble	High	No	Yes	No	No	No	No	Yes	-7.2	0	1	0	0	0	0.55	0	1	1	6.28
W0017-71720665	CC1=C(C)C(=O)OC(C1)C(C1(O)CCC2(C1(C)CCC1C2CC=C2C1(C)C(=O)CC=C2)O)(O)C	C28H38O6	470.6	34	0	0.71	2	6	3	129.28	104.06	3.63	2.34	3.54	2.67	3.83	3.2	-4.1	0.0374	7.95e-05	Moderately soluble	-4.16	0.0322	6.84e-05	Moderately soluble	-4.13	0.0348	7.4e-05	Moderately soluble	High	No	Yes	No	No	No	No	No	-7.51	0	1	0	0	0	0.55	0	0	1	6.45
W0022_14236711	CC1=C(C)C(=O)OC(C1)C(C1CCC2C1(C)CCC1C2C2OC2C2(C1(C)C(=O)C=CC2)O)C	C28H38O5	454.6	33	0	0.79	2	5	1	126.33	76.13	3.91	4.66	4.38	3.57	4.54	4.21	-5.46	0.00157	3.45e-06	Moderately soluble	-5.99	0.00047	1.03e-06	Moderately soluble	-4.37	0.0194	4.28e-05	Moderately soluble	High	No	Yes	No	No	Yes	No	No	-5.76	0	1	0	0	0	0.55	0	1	2	6.34
W0023-101559583	CC1=C(C)C(=O)OC(C1)C(C1(O)CCC2(C1(C)CCC1C2CC(C2(C1(C)C(=O)C=CC2)Cl)O)O)(O)C	C28H39ClO7	523.06	36	0	0.79	2	7	4	135.75	124.29	4.01	2.03	2.96	2.15	3.58	2.94	-4.23	0.0308	5.89e-05	Moderately soluble	-4.27	0.0282	5.4e-05	Moderately soluble	-4.12	0.0396	7.57e-05	Moderately soluble	High	No	Yes	No	No	No	No	Yes	-8.05	1	3	0	0	0	0.55	0	1	1	6.56
W0024-161671	CC1=C(C)C(=O)OC(C1)C(C1CCC2C1(C)CCC1C2CC2C3(C1(C)C(=O)C=CC3O)O2)(O)C	C28H38O6	470.6	34	0	0.79	2	6	2	127.53	96.36	3.62	3.12	3.5	2.75	3.78	3.35	-4.59	0.0121	2.56e-05	Moderately soluble	-4.81	0.00725	1.54e-05	Moderately soluble	-3.78	0.0785	0.000167	Soluble	High	No	Yes	No	No	No	No	No	-6.96	0	1	0	0	0	0.55	0	1	1	6.85
W0025-301751	CC1=C(C)C(=O)OC(C1)C(C1(O)CCC2(C1(C)CCC1C2CC2C3(C1(C)C(=O)C=CC3)O2)O)(O)C	C28H38O7	486.6	35	0	0.79	2	7	3	128.77	116.59	3.55	1.74	2.75	1.95	3.68	2.73	-3.82	0.0735	0.000151	Soluble	-3.81	0.0762	0.000157	Soluble	-3.85	0.0679	0.00014	Soluble	High	No	Yes	No	No	No	No	No	-8.03	0	2	0	0	0	0.55	0	1	1	6.9
W0026-21679023	CC1=C(C)C(=O)OC(C1)C(C1CCC2(C1(C)CCC1C2CC=C2C1(C)C(=O)C=CC2)O)(O)C	C28H38O5	454.6	33	0	0.71	2	5	2	128.08	83.83	4.09	3.47	4.43	3.48	4.33	3.96	-4.71	0.00881	1.94e-05	Moderately soluble	-4.91	0.00556	1.22e-05	Moderately soluble	-4.5	0.0142	3.13e-05	Moderately soluble	High	No	Yes	No	No	No	No	No	-6.61	0	1	0	0	0	0.55	0	1	1	6.28
W0029-21679022	CC1=C(C)C(=O)OC(C1)C(C1(O)CCC2(C1(C)CCC1C2CC=C2C1(C)C(=O)C=CC2)O)(O)C	C28H38O6	470.6	34	0	0.71	2	6	3	129.28	104.06	3.4	2.41	3.54	2.67	3.83	3.17	-4.14	0.0338	7.18e-05	Moderately soluble	-4.24	0.0272	5.79e-05	Moderately soluble	-4.13	0.0348	7.4e-05	Moderately soluble	High	No	Yes	No	No	No	No	No	-7.46	0	1	0	0	0	0.55	0	1	1	6.33
W0031-179575	CC1=C(C)C(=O)OC(C1)C(C1(O)CC=C2C1(C)CCC1C2CC=C2C1(C)C(=O)C=CC2)(O)C	C28H36O5	452.58	33	0	0.64	2	5	2	127.61	83.83	3.44	2.91	4.35	3.4	4.32	3.68	-4.35	0.0203	4.49e-05	Moderately soluble	-4.33	0.0211	4.66e-05	Moderately soluble	-4.49	0.0147	3.26e-05	Moderately soluble	High	No	Yes	No	No	Yes	No	Yes	-6.99	0	0	0	0	0	0.55	0	1	1	6.19
W0031-179575	CC1=C(C)C(=O)OC(C1)C(C1(O)CC=C2C1(C)CCC1C2CC=C2C1(C)C(=O)C=CC2)(O)C	C28H36O5	452.58	33	0	0.64	2	5	2	127.61	83.83	3.44	2.91	4.35	3.4	4.32	3.68	-4.35	0.0203	4.49e-05	Moderately soluble	-4.33	0.0211	4.66e-05	Moderately soluble	-4.49	0.0147	3.26e-05	Moderately soluble	High	No	Yes	No	No	Yes	No	Yes	-6.99	0	0	0	0	0	0.55	0	1	1	6.19
W0033-23266147	OCC1=C(C)CC(OC1=O)C(C1(O)CC=C2C1(C)CCC1C2CC=C2C1(C)C(=O)C=CC2)C	C28H36O5	452.58	33	0	0.64	3	5	2	127.57	83.83	3.44	3.44	4.21	3.4	4.47	3.79	-4.62	0.011	2.43e-05	Moderately soluble	-4.88	0.00595	1.31e-05	Moderately soluble	-4.5	0.0141	3.13e-05	Moderately soluble	High	No	Yes	No	No	Yes	No	Yes	-6.62	0	0	0	0	0	0.55	0	1	1	6.16
W0034-23266146	CC1=C(C)C(=O)OC(C1)C(C1(O)CCC2=C3C(CCC12C)C1(C)C(=O)C=CC(C1=CC3)O)C	C28H36O5	452.58	33	0	0.64	2	5	2	127.57	83.83	3.75	2.64	4.35	3.4	4.58	3.74	-4.18	0.0301	6.65e-05	Moderately soluble	-4.05	0.0402	8.89e-05	Moderately soluble	-4.71	0.00891	1.97e-05	Moderately soluble	High	No	Yes	No	No	No	No	Yes	-7.19	0	0	0	0	0	0.55	0	1	1	6.15
W0035-21679034	CC1=C(C)C(=O)OC(C1)C(C1(O)CCC2(C1(C)CCC1C2CC=C2C1(C)C(=O)C=CC2)O)C	C28H38O5	454.6	33	0	0.71	2	5	2	128.08	83.83	4.98	3.64	4.43	3.48	4.59	4.22	-4.82	0.00689	1.51e-05	Moderately soluble	-5.09	0.0037	8.15e-06	Moderately soluble	-4.72	0.0086	1.89e-05	Moderately soluble	High	No	Yes	No	No	Yes	No	No	-6.49	0	1	0	0	0	0.55	0	1	2	6.28
W0036-11049407	CC1=C(C)C(=O)OC(C1)C(C1(O)CCC2(C1(C)CCC1C2CC(C2(C1(C)C(=O)C=CC2)O)O)O)(O)C	C28H40O8	504.61	36	0	0.79	2	8	5	132.12	144.52	3.31	0.75	1.71	1.17	2.46	1.88	-3.31	0.248	0.000491	Soluble	-3.36	0.218	0.000432	Soluble	-2.95	0.565	0.00112	Soluble	Low	No	Yes	No	No	No	No	No	-8.85	1	3	1	1	0	0.55	0	0	1	6.53
W0043_21679027	CC1=C(C)C(=O)OC(C1)C(C1(O)CCC2C1(C)CCC1C2C2OC2C2(C1(C)C(=O)C=CC2)O)C	C28H38O6	470.6	34	0	0.79	2	6	2	127.53	96.36	3.71	3.05	3.5	2.75	4.04	3.41	-4.55	0.0133	2.84e-05	Moderately soluble	-4.74	0.00857	1.82e-05	Moderately soluble	-4	0.0474	0.000101	Soluble	High	No	Yes	No	No	No	No	No	-7.01	0	1	0	0	0	0.55	0	1	1	6.38
W0047-101710595	OCC1=C(C)CC(OC1=O)C(C1CCC2C1(C)CCC1C2C2OC2C2(C1(C)C(=O)C=CC2)O)(O)C	C28H38O7	486.6	35	0	0.79	3	7	3	128.69	116.59	3.33	2.55	2.47	1.95	3.17	2.7	-4.27	0.0264	5.43e-05	Moderately soluble	-4.65	0.011	2.26e-05	Moderately soluble	-3.2	0.305	0.000627	Soluble	High	No	Yes	No	No	No	No	No	-7.46	0	2	0	0	0	0.55	0	1	1	6.42
W0048_101710596	CC1C(C)CC(OC1=O)C(C1CCC2C1(C)CCC1C2C2OC2C2(C1(C)C(=O)C=CC2)O)(O)C	C28H40O6	472.61	34	0	0.86	2	6	2	128	96.36	3.35	3.83	3.43	2.84	3.4	3.37	-5.05	0.0042	8.89e-06	Moderately soluble	-5.55	0.00133	2.82e-06	Moderately soluble	-3.34	0.214	0.000453	Soluble	High	No	Yes	No	No	No	No	No	-6.46	0	1	0	0	0	0.55	0	1	2	6.36
W0049-101710597	CC1=C(C)C(=O)OC(C1)C(C1CCC2(C1(C)CCC1C2=CCC2(C1(C)C(=O)C=CC2)O)O)(O)C	C28H38O6	470.6	34	0	0.71	2	6	3	129.28	104.06	3.16	2.05	3.54	2.67	3.83	3.05	-3.92	0.0569	0.000121	Soluble	-3.86	0.0644	0.000137	Soluble	-4.13	0.0348	7.4e-05	Moderately soluble	High	No	Yes	No	No	No	No	No	-7.72	0	1	0	0	0	0.55	0	1	1	6.26
Y0003-3083608	CC1CCC2(OC1)OC1C(C2C)C2(C(C1)C1CC=C3C(C1CC2)(C)CC(C(C3)O)O)C	C27H42O4	430.62	31	0	0.93	0	4	2	122.76	58.92	3.91	4.7	4.68	4.09	3.39	4.15	-5.47	0.00146	3.38e-06	Moderately soluble	-5.67	0.00093	2.16e-06	Moderately soluble	-3.67	0.0919	0.000213	Soluble	High	Yes	Yes	No	No	No	No	No	-5.59	0	1	0	0	0	0.55	0	1	2	7.06
Y0007-441900	CC1CCC2(OC1)OC1C(C2C)C2(C(C1)C1CC=C3C(C1CC2)(C)CCC(C3)O)C	C27H42O3	414.62	30	0	0.93	0	3	1	121.59	38.69	4.41	5.67	5.71	4.94	4.29	5	-5.98	0.000431	1.04e-06	Moderately soluble	-6.25	0.000235	5.66e-07	Poorly soluble	-4.49	0.0134	3.22e-05	Moderately soluble	High	Yes	No	No	No	No	No	No	-4.8	1	2	0	0	1	0.55	0	1	2	6.94
